# Supplementary material for: Catalysis in Chemical Modification of Proteins
Source: ChemCatChem. Author manuscript; Available in PMC 2026 Apr 2. (PMC13042321; doi:10.1002/cctc.202402125)
Supplement: supplementary material [file NIHMS2151060-supplement-supplementary_material.xlsx]

## Sheet: All
Fig?	section	Paper title	Journal	Author(s)	Year	Note	Web Link	Mechanism	Target AA	labeling reagent	proximity labeling ?
FALSE	2.1	Electrochemical Nickel-Catalyzed Selective Inter- and Intramolecular Arylations of Cysteine-Containing Peptides	Angew. Chem. Int. Ed.	Shen, L.; Monasson, O.; Peroni, E.; Le Bideau, F.; Messaoudi, S.	2023		https://onlinelibrary.wiley.com/doi/full/10.1002/anie.202315748		Cys	Aryl iodide	FALSE
TRUE	2.1	Electrochemical Tryptophan-Selective Bioconjugation	ChemRxiv	Toyama, E.; Maruyama, K.; Sugai, T.; Kondo, M.; Masaoka, S.; Saitoh, T.; Oisaki, K.; Kanai, M.	2019	peptide	https://chemrxiv.org/engage/chemrxiv/article-details/60c740a4567dfe14a1ec3c1a		Trp	keto-ABNO	FALSE
TRUE	2.1	Electrochemically Promoted Tyrosine-Click-Chemistry for Protein Labeling	J. Am. Chem. Soc.	Alvarez-Dorta, D.; Thobie-Gautier, C.; Croyal, M.; Bouzelha, M.; Mevel, M.; Deniaud, D.; Boujtita, M.; Gouin, S. G.	2018		https://pubs.acs.org/doi/10.1021/jacs.8b09372		Tyr	Phenylurazole	FALSE
FALSE	2.1	Specific electrochemical iodination of horse heart myoglobin at tyrosine 103 as determined by Fourier transform ion cyclotron resonance mass spectrometry	Arch. Biochem. Biophys.	Iniesta, J.; Cooper, H. J.; Marshall, A. G.; Heptinstall, J.; Walton, D. J.; Peterson, I. R.	2008		https://www.sciencedirect.com/science/article/pii/S0003986108001057?via%3Dihub		Tyr	Potassium iodide	FALSE
FALSE	2.1	Specific Electrochemical Nitration of Horse Heart Myoglobin	Arch. Biochem. Biophys.	Kendall, G.; Cooper, H. J.; Heptinstall, J.; Derrick, P. J.; Walton, D. J.; Peterson, I. R.	2001		https://www.sciencedirect.com/science/article/pii/S0003986101924518?via%3Dihub		Tyr	Sodium nitrite	FALSE
FALSE	2.1	Mass spectrometry in demonstrating the site-specific nitration of hen egg white lysozyme by an improved electrochemical method	Anal. Biochem.	Matters, D.; Cooper, H. J.; McDonnell, L.; Iniesta, J.; Heptinstall, J.; Derrick, P.; Walton, D.; Peterson, I.	2006		https://www.sciencedirect.com/science/article/pii/S0003269706004696?via%3Dihub		Tyr	Sodium nitrite	FALSE
FALSE	2.1	An Electrochemical Approach to Designer Peptide α-Amides Inspired by α-Amidating Monooxygenase Enzymes	J. Am. Chem. Soc.	Lin, Y.; Malins, L. R.	2021	peptide	https://pubs.acs.org/doi/10.1021/jacs.1c05718		C-term		FALSE
TRUE	2.1	Manganese-Catalyzed Electrochemical Oxidation of Tryptophan-Containing Peptides and Indole Derivatives by O2	ACS Catal.	M. Xu, Q. He, X. Li, Y. Huang, Y. Weng	2025		https://pubs.acs.org/doi/full/10.1021/acscatal.4c05576?af=R&targetTab=std&mi=6l0kix4&AllField=anticancer&target=default		Trp	TMSN3	FALSE
TRUE	2.2	Site-Selective Protein Chemical Modification of Exposed Tyrosine Residues Using Tyrosine Click Reaction	Bioconjugate Chem.	Sato, S.; Matsumura, M.; Kadonosono, T.; Abe, S.; Ueno, T.; Ueda, H.; Nakamura, H.	2020		https://pubs.acs.org/doi/10.1021/acs.bioconjchem.0c00120		Tyr	N-methyl phthalic hydrazide	FALSE
FALSE	2.2	Tyrosine bioconjugation using stably preparable urazole radicals	Tetrahedron Chem	Sato, S.; Miyano, S.; Nakane, K.; Liu, Z.; Kumashiro, M.; Saio, T.; Tanaka, Y.; Shigenaga, A.; Fujimura, C.; Koyanagi, E.; Nishi, H.; Tomoshige, S.; Ishikawa, M.	2024		https://www.sciencedirect.com/science/article/pii/S2666951X24000500		Tyr	N-methyl urazole	FALSE
TRUE	2.2	Electrochemical oxidation induced selective tyrosine bioconjugation for the modification of biomolecules	Chem. Sci.	Song, C.; Liu, K.; Wang, Z.; Ding, B.; Wang, S.; Weng, Y.; Chiang, C.-W.; Lei, A.	2019		https://pubs.rsc.org/en/content/articlelanding/2018/cc/c8cc02891e		Tyr	phenothiazine	FALSE
TRUE	2.2	Tandem Electrochemical Oxidative Azidation/Heterocyclization of Tryptophan-Containing Peptides under Buffer Conditions.	Angew. Chem. Int. Ed.	Weng, Y.; Xu, X.; Chen, H.; Zhang, Y.; Zhuo, X.	2022		https://onlinelibrary.wiley.com/doi/10.1002/anie.202206308		Trp	Sodium azide	FALSE
FALSE	2.2	Indirect Electrochemical-Induced Trifluoromethylation of Tryptophan Containing Oligopeptides	Asian J. Org. Chem.	Chen, H.-C.; Wan, C.; Shih, W.-H.; Kao, C.-Y.; Jiang, H.; Weng, Y.; Chiang, C.-W.	2023	peptide	https://aces.onlinelibrary.wiley.com/doi/10.1002/ajoc.202200647		Trp	Sodium trifluoromethanesulfinate	FALSE
TRUE	2.3	An electroaffinity labelling platform for chemoproteomic-based target identification	Nat. Chem.	Y. Kawamata, K. A. Ryu, G. N. Hermann, A. Sandahl, J. C. Vantourout, A. K. Olow, L.-T. A. Adams, E. Rivera-Chao, L. R. Roberts, S. Gnaim, M. Nassir, R. C. Oslund, O. O. Fadeyi, P. S. Baran	2023		https://www.nature.com/articles/s41557-023-01240-y		various	diazetidinone	TRUE
TRUE	2.3	Cyclopropanol - A Caged Dual-Functional Warhead for Selective Electrochemical Bioconjugation	ChemRxiv	S. Hu, J. Jongkhumkrong, O. Olmez, D. Yan, J. D. Sitter, H. Liu, A. A. Wijesooriya, M. Walla, W. Cotham, A. K. Vannucci, Q. Wang	2025		https://chemrxiv.org/engage/chemrxiv/article-details/67a9659281d2151a02ce24fb		Asp/Glu	cyclopropanol	FALSE
FALSE	3.1	A Toolkit for Engineering Proteins in Living Cells: Peptide with a Tryptophan-Selective Ru-TAP Complex to Regioselectively Photolabel Specific Proteins	J. Am. Chem. Soc	T.-H. Chen, K. Garnir, C.-Y. Chen, C.-B. Jian, H.-D. Gao, B. Cheng, M.-C. Tseng, C. Moucheron, A. Kirsch-De Mesmaeker, H.-M. Lee	2022		https://doi.org/10.1021/jacs.2c08342	SET	Trp	-	TRUE
TRUE	3.1	1-Methyl-4-aryl-urazole (MAUra) labels tyrosine in proximity to ruthenium photocatalysts	Chem. Commun.	S. Sato, K. Hatano, M. Tsushima, H. Nakamura,	2018		https://doi.org/10.1039/C8CC02891E	SET	Tyr	1-methyl-4-arylurazole	TRUE
TRUE	3.1	Intracellular photocatalytic-proximity labeling for profiling protein–protein interactions in microenvironments	Chem. Commun.	M. Tsushima, S. Sato, K. Miura, T. Niwa, H. Taguchi, H. Nakamura,	2022	in cell application	https://doi.org/10.1039/D1CC05764B	SET	Tyr	1-methyl-4-arylurazole	TRUE
TRUE	3.1	Catalyst-proximity protein chemical labelling on affinity beads targeting endogenous lectins	Chem. Commun.	M. Tsushima, S. Sato, T. Niwa, H. Taguchi, H. Nakamura	2019		https://doi.org/10.1039/C9CC05231C	SET	Tyr (+ His)	1-methyl-4-arylurazole	TRUE
TRUE	3.1	Site-selective tyrosine bioconjugation via photoredox catalysis for native-to-bioorthogonal protein transformation	Nat. Chem.	B. X. Li, D. K. Kim, S. Bloom, R. Y. C. Huang, J. X. Qiao, W. R. Ewing, D. G. Oblinsky, G. D. Scholes, D. W. C. MacMillan	2021		https://www.nature.com/articles/s41557-021-00733-y	SET	Tyr	phenoxazine dialdehyde	FALSE
FALSE	3.1	Photocatalytic proximity labelling of MCL-1 by a BH3 ligand	Commun. Chem.	H. A. Beard, J. R. Hauser, M. Walko, R. M. George, A. J. Wilson, R. S. Bon,	2019		https://www.nature.com/articles/s42004-019-0235-z	SET	Cys	phneylene diammine	TRUE
TRUE	3.1	Ligand-directed selective protein modification based on local single-electron-transfer catalysis	Angew. Chem. Int. Ed.	S. Sato, H. Nakamura,	2013		https://doi.org/10.1002/anie.201303831	SET	Tyr	phneylene diammine	TRUE
TRUE	3.1	Development of Albumin-closo-Dodecaborate Conjugates as Boron Carriers for Neutron-Capture Therapy by Ru(bpy)3-Photocatalyzed Modification of Tyrosine	Eur. J. Inorg. Chem.	S. Sato, S. Ishii, H. Nakamura,	2017		https://doi.org/10.1002/ejic.201701118	SET	Tyr	phneylene diammine	FALSE
TRUE	3.1	Regulation of Target Protein Knockdown and Labeling Using Ligand-Directed Ru(bpy)3 Photocatalyst	Bioconjug. Chem.	S. Sato, K. Morita, H. Nakamura,	2015		https://doi.org/10.1021/bc500518t	SET	Tyr	phneylene diammine	TRUE
TRUE	3.1	Selective purification and chemical labeling of a target protein on ruthenium photocatalyst-functionalized affinity beads	Chem. Commun.	M. Tsushima, S. Sato, H. Nakamura,	2017		https://doi.org/10.1039/C7CC01595J	SET	Tyr	phneylene diammine	TRUE
FALSE	3.1	N’-acyl-N-methylphenylenediamine as a novel proximity labeling agent for signal amplification in immunohistochemistry	Bioorg. Med. Chem.	S. Sato, M. Yoshida, K. Hatano, M. Matsumura, H. Nakamura	2019		https://doi.org/10.1016/j.bmc.2019.01.036	SET	Tyr	phneylene diammine	TRUE
TRUE	3.1	Photoredox C–H functionalization leads the site-selective phenylalanine bioconjugation	Sci. Rep.	Y. Weng, C.-J. Su, H. Jiang, C.-W. Chiang	2022	peptide but rare target AA	https://www.nature.com/articles/s41598-022-23481-6	SET ?	Phe	pyrazole	FALSE
TRUE	3.1	Switchable DNA Catalysts for Proximity Labeling at Sites of Protein–Protein Interactions.	J. Am. Chem. Soc	A. N. Ogorek, X. Zhou, J. D. Martell,	2023		https://doi.org/10.1021/jacs.3c05578	SET	Tyr	tyramide	TRUE
TRUE	3.1	Detection of cell–cell interactions via photocatalytic cell tagging	Nat. Chem. Biol.	R. C. Oslund, T. Reyes-Robles, C. H. White, J. H. Tomlinson, K. A. Crotty, E. P. Bowman, D. Chang, V. M. Peterson, L. Li, S. Frutos, M. Vila-Perelló, D. Vlerick, K. Cromie, D. H. Perlman, S. Ingale, S. D. O. Hara, L. R. Roberts, G. Piizzi, E. C. Hett, D. J. Hazuda, O. O. Fadeyi,	2022		https://www.nature.com/articles/s41589-022-01044-0	SET	Tyr	tyramide	TRUE
TRUE	3.1	Proteomic mapping of intercellular synaptic environments via flavin-dependent photoredox catalysis	Org. Biomol. Chem.	T. J. Bechtel, J. M. Bertoch, A. K. Olow, M. Duich, C. H. White, T. Reyes-Robles, O. O. Fadeyi, R. C. Oslund,	2023		https://doi.org/10.1039/D2OB02103J	SET	Tyr	tyramide	TRUE
FALSE	3.1	Chemistry for the analysis of protein–protein interactions: Rapid and efficient cross-linking triggered by long wavelength light	Proc. Natl. Acad. Sci. U.S.A.	D. A. Fancy, T. Kodadek	1999		https://doi.org/10.1073/pnas.96.11.6020	SET	Tyr	tyrosine	FALSE
FALSE	3.1	Crosslinking Photosensitized by a Ruthenium Chelate as a Tool for Labeling and Topographical Studies of G-Protein-Coupled Receptors	Chem. Biol.	I. Duroux-Richard, P. Vassault, G. Subra, J. F. Guichou, E. Richard, B. Mouillac, C. Barberis, J. Marie, J. C. Bonnafous,	2005		https://doi.org/10.1016/j.chembiol.2004.10.008	SET	Tyr	tyrosine (peptide)	FALSE
FALSE	3.2	Visible-Light-Induced Cysteine-Specific Bioconjugation: Biocompatible Thiol–Ene Click Chemistry	Angew. Chem. Int. Ed.	H. Choi, M. Kim, J. Jang, S. Hong,	2020	HAT	https://doi.org/10.1002/anie.202010217	SET (HAT)	Cys	allyl	FALSE
TRUE	3.2	C-Terminal Bioconjugation of Peptides through Photoredox Catalyzed Decarboxylative Alkynylation	Angew. Chem. Int. Ed.	M. Garreau, F. Le Vaillant, J. Waser,	2019	peptide but rare photocat.	https://doi.org/10.1002/anie.201901922	SET	C-term	EBX	FALSE
TRUE	3.2	Decarboxylative alkylation for site-selective bioconjugation of native proteins via oxidation potentials	Nat. Chem.	S. Bloom, C. Liu, D. K. Kölmel, J. X. Qiao, Y. Zhang, M. A. Poss, W. R. Ewing, D. W. C. MacMillan	2018	insulin	https://www.nature.com/articles/nchem.2888	SET	C-term	Michael acceptor	FALSE
TRUE	3.2	Site-Selective Functionalization of Methionine Residues via Photoredox Catalysis	J. Am. Chem. Soc.	J. Kim, B. X. Li, R. Y. C. Huang, J. X. Qiao, W. R. Ewing, D. W. C. MacMillan,	2020		https://doi.org/10.1021/jacs.0c09926	SET	Met	Michael acceptor	FALSE
TRUE	3.2	Chemoselective Peptide Modification via Photocatalytic Tryptophan β-Position Conjugation	J. Am. Chem. Soc.	Y. Yu, L. K. Zhang, A. V. Buevich, G. Li, H. Tang, P. Vachal, S. L. Colletti, Z. C. Shi	2018	peptide but rare mechanism	https://doi.org/10.1021/jacs.8b03973	SET	Trp	Michael acceptor	FALSE
FALSE	3.2	Small peptide diversification through photoredox-catalyzed oxidative C-terminal modification	Chem. Sci.	E. Le Du, M. Garreau, J. Waser,	2021	insulin, rare photocat. activation of electrophile	https://pubs.rsc.org/en/content/articlelanding/2021/sc/d0sc06180h	SET	C-term	phenol, indole	FALSE
TRUE	3.2	The thiol-sulfoxonium ylide photo-click reaction for bioconjugation	Chem. Sci.	C. Wan, Z. Hou, D. Yang, Z. Zhou, H. Xu, Y. Wang, C. Dai, M. Liang, J. Meng, J. Chen, F. Yin, R. Wang, Z. Li,	2023	peptide but rare mechanism HAT, activation of electrophile	https://pubs.rsc.org/en/content/articlelanding/2023/sc/d2sc05650j	SET	Cys	sulfoxonium ylides	FALSE
FALSE	3.2	Histidine-specific bioconjugation via visible-light-promoted thioacetal activation	Chem. Sci.	C. Wan, Y. Wang, C. Lian, Q. Chang, Y. An, J. Chen, J. Sun, Z. Hou, D. Yang, X. Guo, F. Yin, R. Wang, Z. Li,	2022	activation of electrophile	https://doi.org/10.1039/D2SC02353A	SET	His	thioacetal	FALSE
TRUE	3.3	Proximity Histidine Labeling by Umpolung Strategy Using Singlet Oxygen	J. Am. Chem. Soc.	K. Nakane, S. Sato, T. Niwa, M. Tsushima, S. Tomoshige, H. Taguchi, M. Ishikawa, H. Nakamura,	2021		https://doi.org/10.1021/jacs.1c01626	EnT, 1O2	His	1-methyl-4-arylurazole	TRUE
TRUE	3.3	BODIPY Catalyzes Proximity-Dependent Histidine Labelling	ChemCatChem	K. Nakane, T. Niwa, M. Tsushima, S. Tomoshige, H. Taguchi, H. Nakamura, M. Ishikawa, S. Sato	2022		https://doi.org/10.1002/cctc.202200077	EnT, 1O2	His	1-methyl-4-arylurazole	TRUE
TRUE	3.3	Quantitative Assays for Catalytic Photo-Oxygenation of Alzheimer Disease-Related Tau Proteins	ACS Chem. Neurosci.	H. Umeda, T. Sawazaki, M. Furuta, T. Suzuki, S. A. Kawashima, H. Mitsunuma, Y. Hori, T. Tomita, Y. Sohma, M. Kanai,	2023		https://doi.org/10.1021/acschemneuro.3c00264	EnT, 1O2	His	1-methyl-4-arylurazole	TRUE
TRUE	3.3	A new chemical approach for proximity labelling of chromatin-associated RNAs and proteins with visible light irradiation	Chem. Commun.	L. Li, J. Liang, H. Luo, K. M. Tam, E. C. M. Tse, Y. Li,	2019	in cell application	https://pubs.rsc.org/en/content/articlelanding/2019/cc/c9cc06251c	EnT, 1O2	His	amine	TRUE
TRUE	3.3	A photo-oxidation driven proximity labeling strategy enables profiling of mitochondrial proteome dynamics in living cells	Chem. Sci.	H. Wang, Z. Wang, H. Gao, J. Liu, Z. Qiao, B. Zhao, Z. Liang, B. Jiang, L. Zhang, Y. Zhang,	2022	in cell application	https://doi.org/10.1039/D2SC04087E	EnT, 1O2	His	amine	TRUE
TRUE	3.3	Photocatalytic Chemical Crosslinking for Profiling RNA–Protein Interactions in Living Cells	Angew. Chem. Int. Ed.	H. Luo, W. Tang, H. Liu, X. Zeng, W. S. C. Ngai, R. Gao, H. Li, R. Li, H. Zheng, J. Guo, F. Qin, G. Wang, K. Li, X. Fan, P. Zou, P. R. Chen,	2022	in cell application, RNA-protein crosslink	https://doi.org/10.1002/anie.202202008	EnT, 1O2	His	amine	FALSE
TRUE	3.3	Antigen-Specific T Cell Detection via Photocatalytic Proximity Cell Labeling (PhoXCELL)	J. Am. Chem. Soc.	H. Liu, H. Luo, Q. Xue, S. Qin, S. Qiu, S. Liu, J. Lin, J. P. Li, P. R. Chen,	2022	ex vivo, on cell application	https://doi.org/10.1021/jacs.2c00159	EnT, 1O2	His	amine、 amine	TRUE
TRUE	3.3	Development of a photoactivatable proximity labeling method for the identification of nuclear proteins	Chem. Lett.	T. Tamura, M. Takato, K. Shiono, I. Hamachi,	2020	in cell application	https://doi.org/10.1246/cl.190804	EnT, 1O2	His	aniline	TRUE
TRUE	3.3	Global profiling of functional histidines in live cells using small-molecule photosensitizer and chemical probe relay labelling	Nat. Chem.	Y. Zhai, X. Zhang, Z. Chen, D. Yan, L. Zhu, Z. Zhang, X. Wang, K. Tian, Y. Huang, X. Yang, W. Sun, D. Wang, Y.-H. Tsai, T. Luo and G. Li, Nat. Chem., 2024, 1–12.	2024		https://www.nature.com/articles/s41557-024-01545-6	EnT, 1O2	His	aniline	FALSE
TRUE	3.3	Photoproximity labeling of endogenous receptors in the live mouse brain in minutes	Nat. Chem. Biol.	M. Takato, S. Sakamoto, H. Nonaka, F. Y. Tanimura Valor, T. Tamura, I. Hamachi	2024	in vivo aplication	https://doi.org/10.1038/s41589-024-01692-4	EnT, 1O2	His	hydrazide	TRUE
TRUE	3.3	Light-mediated discovery of surfaceome nanoscale organization and intercellular receptor interaction networks	Nat. Commun.	M. Müller, F. Gräbnitz, N. Barandun, Y. Shen, F. Wendt, S. N. Steiner, Y. Severin, S. U. Vetterli, M. Mondal, J. R. Prudent, R. Hofmann, M. van Oostrum, R. C. Sarott, A. I. Nesvizhskii, E. M. Carreira, J. W. Bode, B. Snijder, J. A. Robinson, M. J. Loessner, A. Oxenius, B. Wollscheid,	2021	on cell application	https://www.nature.com/articles/s41467-021-27280-x	EnT, 1O2	His	hydrazide	TRUE
TRUE	3.4	Selective Mitochondrial Protein Labeling Enabled by Biocompatible Photocatalytic Reactions inside Live Cells	JACS Au	H. Wang, Y. Zhang, K. Zeng, J. Qiang, Y. Cao, Y. Li, Y. Fang, Y. Zhang, Y. Chen,	2021	in cell application	https://doi.org/10.1021/jacsau.1c00172	EnT	various	Ar azide	TRUE
FALSE	3.4	μMap-Red: Proximity Labeling by Red Light Photocatalysis	J. Am. Chem. Soc.	B. F. Buksh, S. D. Knutson, J. V. Oakley, N. B. Bissonnette, D. G. Oblinsky, M. P. Schwoerer, C. P. Seath, J. B. Geri, F. P. Rodriguez-Rivera, D. L. Parker, G. D. Scholes, A. Ploss, D. W. C. MacMillan,	2022	on cell application	https://doi.org/10.1021/jacs.2c01384	SET	various	Ar azide	TRUE
FALSE	3.4	Targeted activation in localized protein environments via deep red photoredox catalysis	Nat. Chem.	N. E. S. Tay, K. A. Ryu, J. L. Weber, A. K. Olow, D. C. Cabanero, D. R. Reichman, R. C. Oslund, O. O. Fadeyi, T. Rovis,	2023	on cell application	https://www.nature.com/articles/s41557-022-01057-1	reduction-dissociation-oxidation pathway (SET)	various	Ar azide	TRUE
FALSE	3.4	Bioorthogonal photocatalytic proximity labeling in primary living samples	Nat. Commun.	Z. Liu, F. Guo, Y. Zhu, S. Qin, Y. Hou, H. Guo, F. Lin, P. R. Chen, X. Fan	2024	in cell application, activation of electrophile	https://www.nature.com/articles/s41467-024-46985-3	uncaging of aryl azide capping	various	aryl azide-thioQM	TRUE
TRUE	3.4	Microenvironment mapping via Dexter energy transfer on immune cells	Science	J. B. Geri, J. V. Oakley, T. Reyes-Robles, T. Wang, S. J. McCarver, C. H. White, F. P. Rodriguez-Rivera, D. L. Parker, E. C. Hett, O. O. Fadeyi, R. C. Oslund, D. W. C. MacMillan	2020	on cell application	https://doi.org/10.1126/science.aay4106	EnT, Dexter	various	CF3 diazirine	TRUE
TRUE	3.4	Small molecule photocatalysis enables drug target identification via energy transfer	Proc. Natl. Acad. Sci. U.S.A.	A. D. Trowbridge, C. P. Seath, F. P. Rodriguez-Rivera, B. X. Li, B. E. Dul, A. G. Schwaid, B. F. Buksh, J. B. Geri, J. V. Oakley, O. O. Fadeyi, R. C. Oslund, K. A. Ryu, C. White, T. Reyes-Robles, P. Tawa, D. L. Parker, D. W. C. MacMillan,	2022	in cell application	https://doi.org/10.1073/pnas.2208077119	EnT, Dexter	various	CF3 diazirine	TRUE
TRUE	3.4	Photoproximity Labeling of Sialylated Glycoproteins (GlycoMap) Reveals Sialylation-Dependent Regulation of Ion Transport	J. Am. Chem. Soc.	C. F. Meyer, C. P. Seath, S. D. Knutson, W. Lu, J. D. Rabinowitz, D. W. C. MacMillan,	2022	on cell application	https://doi.org/10.1021/jacs.2c11094	EnT, Dexter	various	CF3 diazirine	TRUE
TRUE	3.4	Tracking chromatin state changes using nanoscale photo-proximity labelling	Nature	C. P. Seath, A. J. Burton, X. Sun, G. Lee, R. E. Kleiner, D. W. C. MacMillan, T. W. Muir	2023	application to isolated nucei (not in cell)	https://www.nature.com/articles/s41586-023-05914-y	EnT, Dexter	various	CF3 diazirine	TRUE
TRUE	3.4	Radius measurement via super-resolution microscopy enables the development of a variable radii proximity labeling platform	Proc. Natl. Acad. Sci. U.S.A.	J. V. Oakley, B. F. Buksh, D. F. Fernández, D. G. Oblinsky, C. P. Seath, J. B. Geri, G. D. Scholes, D. W. C. MacMillan,	2022	on cell application	https://doi.org/10.1073/pnas.2203027119	EnT, Dexter	various	CF3 diazirine, Ar azides, tyramide	TRUE
TRUE	4.1	SPECIFIC INACTIVATION OF PEPSIN BY A DIAZO KETONE	Proc. Natl. Acad. Sci. U.S.A.	G. R. Delpierre,J. S. Fruton	1966		https://doi.org/10.1073/pnas.56.6.1817	Metallocarbene	Asp	diazo	TRUE
TRUE	4.1	The Inactivation of Pepsin by Diazoacetylnorleucine Methyl Ester	J. Biol. Chem.	T.G. Rajagopalan, W. H. Stein, S. Moore	1966		https://doi.org/10.1016/S0021-9258(18)99785-1	Metallocarbene	Asp	diazo	TRUE
TRUE	4.1	Designing Selectivity in Dirhodium Metallopeptide Catalysts for Protein Modification	Bioconjugate Chem.	S. C. Martin, F. Vohidov, H. Wang, S. E. Knudsen, A. A. Marzec, Z. T. Ball	2017		https://doi.org/10.1021/acs.bioconjchem.6b00716	Metallocarbene	Cys	diazo	TRUE
TRUE	4.1	A Water-Soluble Ruthenium Glycosylated Porphyrin Catalyst for Carbenoid Transfer Reactions in Aqueous Media with Applications in Bioconjugation Reactions	J. Am. Chem. Soc.	C.-M. Ho, J.-L. Zhang, C.-Y. Zhou, O.-Y. Chan, J. J. Yan, F.-Y. Zhang, J.-S. Huang, C.-M. Che	2010		https://doi.org/10.1021/ja9077254	Metallocarbene	Lys	diazo	FALSE
TRUE	4.1	Selective Tryptophan Modification with Rhodium Carbenoids in Aqueous Solution	J. Am. Chem. Soc.	J. M. Antos, M. B. Francis	2004		https://doi.org/10.1021/ja047272c	Metallocarbene	Trp	diazo	TRUE
TRUE	4.1	Chemoselective Tryptophan Labeling with Rhodium Carbenoids at Mild pH	J. Am. Chem. Soc.	J. M. Antos, J. M. McFarland, A. T. Iavarone, M. B. Francis	2009		https://doi.org/10.1021/ja900094h	Metallocarbene	Trp	diazo	TRUE
TRUE	4.1	Copper(I)-nitrene platform for chemoproteomic profiling of methionine	Nat. Commun.	S. Sahu, B. Emenike, C. M. Beusch, P. Bagchi, D. E. Gordon, M. Raj	2024		https://www.nature.com/articles/s41467-024-48403-0	Metallonitrene	Met	sulfonamide	FALSE
FALSE	4.1	Single-Step Azide Introduction in Proteins via an Aqueous Diazo Transfer	Bioconjugate Chem.	S. F. M. van Dongen, R. L. M. Teeuwen, M. Nallani, S. S. van Berkel, J. J. L. M. Cornelissen, R. J. M. Nolte, J. C. M. van Hest	2008		https://pubs.acs.org/doi/10.1021/bc8004304	Azide transfer	Lys	sulfonyl azide	FALSE
TRUE	4.2	Chemo- and Regioselective Ethynylation of Tryptophan-Containing Peptides and Proteins	Chem. Eur. J.	M. B. Hansen, F. Hubálek, T. Skrydstrup, T. Hoeg-Jensen	2015		https://doi.org/10.1002/chem.201504462	Cross coupling	Trp	Alkyne	FALSE
TRUE	4.2	Tyrosine-Selective Protein Alkylation Using π-Allylpalladium Complexes	J. Am. Chem. Soc.	S. D. Tilley, M. B. Francis	2004		https://pubs.acs.org/doi/10.1021/ja057106k	Cross coupling	Tyr	Allylic acetate	FALSE
TRUE	4.2	Selective Metal-Site-Guided Arylation of Proteins	J. Am. Chem. Soc.	J. Willwacher, R. Raj, S. Mohammed, B. G. Davis	2016		https://doi.org/10.1021/jacs.6b04043	Cross coupling	Cys	Aryl halide	TRUE
TRUE	4.2	Histidine-Directed Arylation/Alkenylation of Backbone N–H Bonds Mediated by Copper(II)	J. Am. Chem. Soc.	J. Ohata, M. B. Minus, M. E. Abernathy, Z. T. Ball	2016		https://doi.org/10.1021/jacs.6b03390	Chan-Lam coupling	amide backbone	boronic acid	FALSE
TRUE	4.2	Copper assisted sequence-specific chemical protein conjugation at a single backbone amide	Nat. Commun.	M. Guo, K. Zhao, L. Guo, R. Zhou, Q. He, K. Lu, T. Li, D. Liu, J. Chen, J. Tang, X. Fu, J. Zhou, B. Zheng, S. I. Mann, Y. Zhang, J. Huang, B. Yang, T. Zhou, Y. Lei, B. Dang	2023		https://doi.org/10.1038/s41467-023-43753-7	Chan-Lam coupling	amide backbone	boronic acid	FALSE
TRUE	4.3	Reductive Alkylation of Proteins Using Iridium Catalyzed Transfer Hydrogenation	J. Am. Chem. Soc.	J. M. McFarland, M. B. Francis	2005		https://doi.org/10.1021/ja054686c	Hydride reduction	Lys	aldehyde	FALSE
TRUE	4.4	Gold-mediated selective cysteine modification of peptides using allenes	Chem. Commun.	A. O.-Y. Chan, J. L.-L. Tsai, V. K.-Y. Lo, G.-L. Li, M.-K. Wong, C.-M. Che	2013		https://doi.org/10.1039/C2CC38214H	Single-electron oxidation	Cys	allene	FALSE
TRUE	4.4	Tyrosine-Specific Chemical Modification with in Situ Hemin-Activated Luminol Derivatives	ACS Chem. Biol.	S. Sato, K. Nakamura, H. Nakamura	2015		https://doi.org/10.1021/acschembio.5b00440	Two-electron oxidation	Tyr	luminol derivatives	TRUE
TRUE	4.5	Regioselective protein oxidative cleavage enabled by enzyme-like recognition of an inorganic metal oxo cluster ligand	Nat. Commun.	S. A. M. Abdelhameed, F. de Azambuja, T. Vasović, N. D. Savić, T. Ć. Veličković, T. N. Parac-Vogt	2023		https://doi.org/10.1038/s41467-023-36085-z	Oxidative cleavage	Lysozyme active site	-	FALSE
TRUE	4.5	Serine-Selective Aerobic Cleavage of Peptides and a Protein Using a Water-Soluble Copper–Organoradical Conjugate	Angew. Chem. Int. Ed.	Y. Seki, K. Tanabe, D. Sasaki, Y. Sohma, K. Oisaki, M. Kanai	2014		https://doi.org/10.1002/anie.201402618	Oxidative cleavage	Ser	-	FALSE
FALSE	4.6	Scandium(iii) triflate-promoted serine/threonine-selective peptide bond cleavage	Chem. Commun.	Ni, J.; Sohma, Y.; Kanai, M.	2017	cleavage site: next to Ser, Thr	https://pubs.rsc.org/en/content/articlelanding/2017/cc/c6cc10300f	Lewis acid	amide backbone	-	FALSE
FALSE	4.6	New Selectivity and Turnover in Peptide Hydrolysis by Metal Complexes. A Palladium(II) Aqua Complex Catalyzes Cleavage of Peptides Next to the Histidine Residue	J. Am. Chem. Soc.	Parac, T. N.; Kostić, N. M.	1996	cleavage site: next to His	https://pubs.acs.org/doi/10.1021/ja952162e	Lewis acid	amide backbone	-	FALSE
FALSE	4.6	Interplay of Terminal Amino Group and Coordinating Side Chains in Directing Regioselective Cleavage of Natural Peptides and Proteins with Palladium(II) Complexes	Inorg. Chem.	Milović, N. M.; Kostić, N. M.	2002	cleavage site: close to His or Met	https://pubs.acs.org/doi/10.1021/ic025640c	Lewis acid	amide backbone	-	FALSE
TRUE	4.6	Qualitative determination of N-terminal amino acids of peptides and proteins with cobalt(III) chelates	Biochem J.	Bentley, K. W.; Creaser, E. H.	1973	cleavage site: N-term	https://portlandpress.com/biochemj/article/135/3/507/8141/Qualitative-determination-of-N-terminal-amino	Lewis acid	amide backbone	-	FALSE
TRUE	4.6	Artificial Metalloprotease with Active Site Comprising Aldehyde Group and Cu(II)Cyclen Complex	J. Am. Chem. Soc.	Yoo, S. H.; Lee, B. J.; Kim, H.; Suh, J.	2005	cleavage site: Gln(91)−Ser(92) and Ala(94)−Thr(95) of myoglobin protein	https://pubs.acs.org/doi/10.1021/ja052191h	Lewis acid	amide backbone	-	FALSE
TRUE	4.6	Late-Stage Hydrocarbon Conjugation and Cyclisation in Synthetic Peptides and Proteins	ChemBioChem	De Araujo, A. D.; Nguyen, H. T.; Fairlie, D. P.	2021		https://chemistry-europe.onlinelibrary.wiley.com/doi/10.1002/cbic.202000796	Lewis acid	Cys	alkylhalides	FALSE
TRUE	4.6	A conditional proteomics approach to identify proteins involved in zinc homeostasis	Nat. Methods	Miki, T.; Awa, M.; Nishikawa, Y.; Kiyonaka, S.; Wakabayashi, M.; Ishihama, Y.; Hamachi, I.	2016		https://www.nature.com/articles/nmeth.3998	Lewis acid	Lys, Ser, Thr, Tyr, Cys, His	acyl imidazole	TRUE
TRUE	4.6	Single-Step N-Terminal Modification of Proteins via a Bio-Inspired Copper(II)-Mediated Aldol Reaction	Chem. – Eur. J.	Hanaya, K.; Yamoto, K.; Taguchi, K.; Matsumoto, K.; Higashibayashi, S.; Sugai, T.	2022		https://chemistry-europe.onlinelibrary.wiley.com/doi/10.1002/chem.202201677	Lewis acid	N-term	2-pyridinecarboxaldehyde	FALSE
TRUE	4.6	Activity-Based Sensing with a Metal-Directed Acyl Imidazole Strategy Reveals Cell Type-Dependent Pools of Labile Brain Copper	J. Am. Chem. Soc.	Lee, S.; Chung, C. Y.-S.; Liu, P.; Craciun, L.; Nishikawa, Y.; Bruemmer, K. J.; Hamachi, I.; Saijo, K.; Miller, E. W.; Chang, C. J.	2020		https://pubs.acs.org/doi/10.1021/jacs.0c05727	Lewis acid	various	acyl imidazole	TRUE
TRUE	4.6	Catalytic Serine Labeling in Nonaqueous, Acidic Media	Chem. – Eur. J.	Ishizawa, S.; Uzoewulu, C.; Iwakura, Y.; Koirala, A.; Sato, S.; Ohata, J.	2025		https://chemistry-europe.onlinelibrary.wiley.com/doi/10.1002/chem.202404002	Lewis acid	Ser, Thr	carboxylic acids	FALSE
TRUE	4.6	Hexafluoroisopropanol as a Bioconjugation Medium of Ultrafast, Tryptophan-Selective Catalysis	J. Am. Chem. Soc.	Nuruzzaman, M.; Colella, B. M.; Uzoewulu, C. P.; Meo, A. E.; Gross, E. J.; Ishizawa, S.; Sana, S.; Zhang, H.; Hoff, M. E.; Medlock, B. T. W.; Joyner, E. C.; Sato, S.; Ison, E. A.; Li, Z.; Ohata, J.	2024		https://pubs.acs.org/doi/10.1021/jacs.3c13447	Lewis acid	Trp	thiophene ethanol derivatives	FALSE
FALSE	4.6	Redox-neutral, metal-free tryptophan labeling of polypeptides in hexafluoroisopropanol (HFIP)	RSC Chem. Biol.	Nuruzzaman, M.; Colella, B. M.; Nizam, Z. M.; Cho, I. J.; Zagorski, J.; Ohata, J.	2024		https://pubs.rsc.org/en/content/articlelanding/2024/cb/d4cb00142g	Lewis acid	Trp	thiophene ethanol derivatives	FALSE
TRUE	4.6	One-Step Maleimide-Based Dual Functionalization of Protein N-Termini	Angew. Chem. Int. Ed.	Hanaya, K.; Taguchi, K.; Wada, Y.; Kawano, M.	2025		https://onlinelibrary.wiley.com/doi/10.1002/anie.202417134	Lewis acid	N-term	2-pyridinecarboxaldehyde, maleimide	FALSE
TRUE	5.1	Convenient modular method for affinity labeling (MoAL method) based on a catalytic amidation	Chem. Commun.	Kunishima, M.; Nakanishi, S.; Nishida, J.; Tanaka, H.; Morisaki, D.; Hioki, K.; Nomoto, H.	2009		https://pubs.rsc.org/en/content/articlelanding/2009/cc/b912908a		various	2-chloro-4,6-dimethoxy-1,3,5-triazine	TRUE
TRUE	5.1	A chemical catalyst enabling histone acylation with endogenous acyl-CoA	Nat. Commun.	Habazaki, M.; Mizumoto, S.; Kajino, H.; Kujirai, T.; Kurumizaka, H.; Kawashima, S. A.; Yamatsugu, K.; Kanai, M.	2023		https://www.nature.com/articles/s41467-023-41426-z		various	acetyl-CoA	TRUE
TRUE	5.1	Endogenous Cell-Surface Receptor Modification by Metal Chelation-Assisted Pyridinium Oxime Catalyst	Org. Lett.	Thimaradka, V.; Utsunomiya, H.; Tamura, T.; Hamachi, I.	2023	proximity-effect through nickel metal chelation	https://pubs.acs.org/doi/10.1021/acs.orglett.3c00541		various	acyl-imidazole	TRUE
TRUE	5.1	Live-Cell Protein Modification by Boronate-Assisted Hydroxamic Acid Catalysis	J. Am. Chem. Soc.	Adamson, C.; Kajino, H.; Kawashima, S. A.; Yamatsugu, K.; Kanai, M.	2021	proximity-effect through reversible boronate formation	https://pubs.acs.org/doi/10.1021/jacs.1c07060		various	acylurea	TRUE
TRUE	5.1	Affinity-Guided Oxime Chemistry for Selective Protein Acylation in Live Tissue Systems	J. Am. Chem. Soc.	Tamura, T.; Song, Z.; Amaike, K.; Lee, S.; Yin, S.; Kiyonaka, S.; Hamachi, I.	2017		https://pubs.acs.org/doi/10.1021/jacs.7b07339		various	N-acyl-N-alkyl sulfonamide	TRUE
TRUE	5.1	Hydroxamic Acid-Piperidine Conjugate is an Activated Catalyst for Lysine Acetylation under Physiological Conditions	Chem. – Asian J.	Mizumoto, S.; Xi, S.; Fujiwara, Y.; Kawashima, S. A.; Yamatsugu, K.; Kanai, M.	2020		https://aces.onlinelibrary.wiley.com/doi/10.1002/asia.201901737		various	PAc-gly (acetyl phenol derivative)	TRUE
TRUE	5.1	Target-Specific Chemical Acylation of Lectins by Ligand-Tethered DMAP Catalysts	J. Am. Chem. Soc.	Koshi, Y.; Nakata, E.; Miyagawa, M.; Tsukiji, S.; Ogawa, T.; Hamachi, I.	2008		https://pubs.acs.org/doi/10.1021/ja075684q		various	thioester	TRUE
TRUE	5.1	Semisynthetic Lectin–4-Dimethylaminopyridine Conjugates for Labeling and Profiling Glycoproteins on Live Cell Surfaces	J. Am. Chem. Soc.	Hayashi, T.; Sun, Y.; Tamura, T.; Kuwata, K.; Song, Z.; Takaoka, Y.; Hamachi, I.	2013		https://pubs.acs.org/doi/10.1021/ja4043214		various	thioester	TRUE
TRUE	5.1	Analysis of Cell-Surface Receptor Dynamics through Covalent Labeling by Catalyst-Tethered Antibody	J. Am. Chem. Soc.	Hayashi, T.; Yasueda, Y.; Tamura, T.; Takaoka, Y.; Hamachi, I.	2015		https://pubs.acs.org/doi/10.1021/jacs.5b02867		various	thioester	TRUE
TRUE	5.1	Synthetic Posttranslational Modifications: Chemical Catalyst-Driven Regioselective Histone Acylation of Native Chromatin	J. Am. Chem. Soc.	Amamoto, Y.; Aoi, Y.; Nagashima, N.; Suto, H.; Yoshidome, D.; Arimura, Y.; Osakabe, A.; Kato, D.; Kurumizaka, H.; Kawashima, S. A.; Yamatsugu, K.; Kanai, M.	2017		https://pubs.acs.org/doi/10.1021/jacs.7b02138		various	thioester	TRUE
TRUE	5.1	Kinetic analyses and structure-activity relationship studies of synthetic lysine acetylation catalysts	Bioorg. Med. Chem.	Yamatsugu, K.; Furuta, M.; Xi, S.; Amamoto, Y.; Liu, J.; Kawashima, S. A.; Kanai, M.	2018		https://www.sciencedirect.com/science/article/pii/S0968089618304243?via%3Dihub		various	thioester	TRUE
TRUE	5.1	Site-Selective Synthetic Acylation of a Target Protein in Living Cells Promoted by a Chemical Catalyst/Donor System	ACS Chem. Biol.	Hamajima, W.; Fujimura, A.; Fujiwara, Y.; Yamatsugu, K.; Kawashima, S. A.; Kanai, M.	2019		https://pubs.acs.org/doi/10.1021/acschembio.9b00102		various	thioester	TRUE
TRUE	5.1	Live-cell epigenome manipulation by synthetic histone acetylation catalyst system	Proc. Natl. Acad. Sci.	Fujiwara, Y.; Yamanashi, Y.; Fujimura, A.; Sato, Y.; Kujirai, T.; Kurumizaka, H.; Kimura, H.; Yamatsugu, K.; Kawashima, S. A.; Kanai, M.	2021		https://www.pnas.org/doi/full/10.1073/pnas.2019554118		various	thioester	TRUE
TRUE	6.1	Chemoselective and Site-Selective Reductions Catalyzed by a Supramolecular Host and a Pyridine–Borane Cofactor	J. Am. Chem. Soc.	Morimoto, M.; Cao, W.; Bergman, R. G.; Raymond, K. N.; Toste, F. D.	2021		https://pubs.acs.org/doi/10.1021/jacs.0c12479		Lys	benzaldehyde derivatives	TRUE
TRUE	6.1	Cucurbit[8]uril facilitated Michael addition for regioselective cysteine modification	Chem. Commun.	Li, G.; Hu, J.; Chen, H.; Chen, Y.-X.; Li, Y.-M.	2021		https://pubs.rsc.org/en/content/articlelanding/2021/cc/d1cc01404h		Cys	dehydroalanine	TRUE
TRUE	6.1	Rhodium(II) Proximity-Labeling Identifies a Novel Target Site on STAT3 for Inhibitors with Potent Anti-Leukemia Activity	Angew. Chem. Int. Ed.	Minus, M. B.; Liu, W.; Vohidov, F.; Kasembeli, M. M.; Long, X.; Krueger, M. J.; Stevens, A.; Kolosov, M. I.; Tweardy, D. J.; Sison, E. A. R.; Redell, M. S.; Ball, Z. T.	2015		https://onlinelibrary.wiley.com/doi/10.1002/anie.201506889		Phe	diazo compound	TRUE
FALSE	6.1	Proximity-driven metallopeptide catalysis: Remarkable side-chain scope enables modification of the Fos bZip domain	Chem. Sci.	Popp, B. V.; Ball, Z. T.	2011		https://pubs.rsc.org/en/content/articlelanding/2011/sc/c0sc00564a		various	diazo compound	TRUE
TRUE	6.1	Ligand-Directed Selective Protein Modification Based on Local Single-Electron-Transfer Catalysis	Angew. Chem. Int. Ed.	S. Sato, H. Nakamura,	2013		https://doi.org/10.1002/anie.201303831		Tyr	phneylene diammine	TRUE
TRUE	6.1	Target-Specific Chemical Acylation of Lectins by Ligand-Tethered DMAP Catalysts	J. Am. Chem. Soc.	Koshi, Y.; Nakata, E.; Miyagawa, M.; Tsukiji, S.; Ogawa, T.; Hamachi, I.	2008		https://pubs.acs.org/doi/10.1021/ja075684q		various	thioester	TRUE
TRUE	7.1	Superactivity of MOF-808 toward Peptide Bond Hydrolysis	J. Am. Chem. Soc.	Ly, H. G. T.; Fu, G.; Kondinski, A.; Bueken, B.; De Vos, D.; Parac-Vogt, T. N.	2018		https://pubs.acs.org/doi/10.1021/jacs.8b01902		amide backbone		FALSE
TRUE	7.1	Molecular Insights into Sequence-Specific Protein Hydrolysis by a Soluble Zirconium-Oxo Cluster Catalyst	J. Am. Chem. Soc.	Declerck, K.; Savić, N. D.; Moussawi, M. A.; Seno, C.; Pokratath, R.; De Roo, J.; Parac-Vogt, T. N.	2024	This is a homogeneous catalyst. cleavage site: next to Asp	https://pubs.acs.org/doi/10.1021/jacs.4c01324		amide backbone		FALSE
FALSE	7.1	Polyoxometalates as a Novel Class of Artificial Proteases: Selective Hydrolysis of Lysozyme under Physiological pH and Temperature Promoted by a Cerium(IV) Keggin-Type Polyoxometalate	Chem. – Eur. J.	Stroobants, K.; Moelants, E.; Ly, H. G. T.; Proost, P.; Bartik, K.; Parac‐Vogt, T. N.	2013		https://chemistry-europe.onlinelibrary.wiley.com/doi/10.1002/chem.201203020		amide backbone		FALSE
FALSE	7.1	Fine-tuning non-covalent interactions between hybrid metal-oxo clusters and proteins	Faraday Discuss.	Lentink, S.; Marcano, D. E. S.; Moussawi, M. A.; Vandebroek, L.; Meervelt, L. V.; Parac-Vogt, T. N.	2023		https://pubs.rsc.org/en/content/articlelanding/2023/fd/d2fd00161f		amide backbone		FALSE
TRUE	7.1	Discrete Hf18 Metal-oxo Cluster as a Heterogeneous Nanozyme for Site-Specific Proteolysis	Angew. Chem. Int. Ed.	Moons, J.; de Azambuja, F.; Mihailovic, J.; Kozma, K.; Smiljanic, K.; Amiri, M.; Cirkovic Velickovic, T.; Nyman, M.; Parac-Vogt, T. N.	2020	cleavage site: next to Asp	https://onlinelibrary.wiley.com/doi/10.1002/anie.202001036		amide backbone		FALSE
FALSE	7.1	Highly Amino Acid Selective Hydrolysis of Myoglobin at Aspartate Residues as Promoted by Zirconium(IV)-Substituted Polyoxometalates	Angew. Chem. Int. Ed.	Ly, H. G. T.; Absillis, G.; Janssens, R.; Proost, P.; Parac‐Vogt, T. N.	2015	cleavage site: next to Asp	https://onlinelibrary.wiley.com/doi/10.1002/anie.201502006		amide backbone		FALSE

## Sheet: Electro
Fig?	section	Paper title	Journal	Author(s)	Year	Note	Web Link	Electrode	Target AA	labeling reagent
TRUE	2.1	Electrochemically Promoted Tyrosine-Click-Chemistry for Protein Labeling	J. Am. Chem. Soc.	Alvarez-Dorta, D.; Thobie-Gautier, C.; Croyal, M.; Bouzelha, M.; Mevel, M.; Deniaud, D.; Boujtita, M.; Gouin, S. G.	2018		https://pubs.acs.org/doi/10.1021/jacs.8b09372	Graphite (working electrode), platinum (counter-electrode), saturated calomel electrode (reference electrode)	Tyr	Phenylurazole
TRUE	2.1	Electrochemical Tryptophan-Selective Bioconjugation	ChemRxiv	Toyama, E.; Maruyama, K.; Sugai, T.; Kondo, M.; Masaoka, S.; Saitoh, T.; Oisaki, K.; Kanai, M.	2019	peptide	https://chemrxiv.org/engage/chemrxiv/article-details/60c740a4567dfe14a1ec3c1a	Graphite (working electrode), platinum (counter-electrode)	Trp	keto-ABNO
FALSE	2.1	An Electrochemical Approach to Designer Peptide α-Amides Inspired by α-Amidating Monooxygenase Enzymes	J. Am. Chem. Soc.	Lin, Y.; Malins, L. R.	2021	peptide	https://pubs.acs.org/doi/10.1021/jacs.1c05718	Graphite (working electrode), graphite (counter-electrode)	C-term
FALSE	2.1	Electrochemical Nickel-Catalyzed Selective Inter- and Intramolecular Arylations of Cysteine-Containing Peptides	Angew. Chem. Int. Ed.	Shen, L.; Monasson, O.; Peroni, E.; Le Bideau, F.; Messaoudi, S.	2023		https://onlinelibrary.wiley.com/doi/full/10.1002/anie.202315748	Magnesium (anode), Nickel (cathode)	Cys	Aryl iodide
FALSE	2.1	Specific electrochemical iodination of horse heart myoglobin at tyrosine 103 as determined by Fourier transform ion cyclotron resonance mass spectrometry	Arch. Biochem. Biophys.	Iniesta, J.; Cooper, H. J.; Marshall, A. G.; Heptinstall, J.; Walton, D. J.; Peterson, I. R.	2008		https://www.sciencedirect.com/science/article/pii/S0003986108001057?via%3Dihub	Platinum (working electrode), platinum (counter-electrode), saturated calomel electrode (reference electrode)	Tyr	Potassium iodide
FALSE	2.1	Specific Electrochemical Nitration of Horse Heart Myoglobin	Arch. Biochem. Biophys.	Kendall, G.; Cooper, H. J.; Heptinstall, J.; Derrick, P. J.; Walton, D. J.; Peterson, I. R.	2001		https://www.sciencedirect.com/science/article/pii/S0003986101924518?via%3Dihub	Platinum (working electrode), platinum (counter-electrode), saturated calomel electrode (reference electrode)	Tyr	Sodium nitrite
FALSE	2.1	Mass spectrometry in demonstrating the site-specific nitration of hen egg white lysozyme by an improved electrochemical method	Anal. Biochem.	Matters, D.; Cooper, H. J.; McDonnell, L.; Iniesta, J.; Heptinstall, J.; Derrick, P.; Walton, D.; Peterson, I.	2006		https://www.sciencedirect.com/science/article/pii/S0003269706004696?via%3Dihub	Platinum (working electrode), platinum (counter-electrode), saturated calomel electrode (reference electrode)	Tyr	Sodium nitrite
TRUE	2.1	Manganese-Catalyzed Electrochemical Oxidation of Tryptophan-Containing Peptides and Indole Derivatives by O2	ACS Catal.	M. Xu, Q. He, X. Li, Y. Huang, Y. Weng	2025		https://pubs.acs.org/doi/full/10.1021/acscatal.4c05576?af=R&targetTab=std&mi=6l0kix4&AllField=anticancer&target=default	Graphite felt (anode), Platinum (cathode)	Trp	TMSN3
TRUE	2.2	Electrochemical oxidation induced selective tyrosine bioconjugation for the modification of biomolecules	Chem. Sci.	Song, C.; Liu, K.; Wang, Z.; Ding, B.; Wang, S.; Weng, Y.; Chiang, C.-W.; Lei, A.	2019		https://pubs.rsc.org/en/content/articlelanding/2018/cc/c8cc02891e	Graphite (anode), Nickel (cathode)	Tyr	phenothiazine
TRUE	2.2	Site-Selective Protein Chemical Modification of Exposed Tyrosine Residues Using Tyrosine Click Reaction	Bioconjugate Chem.	Sato, S.; Matsumura, M.; Kadonosono, T.; Abe, S.; Ueno, T.; Ueda, H.; Nakamura, H.	2020		https://pubs.acs.org/doi/10.1021/acs.bioconjchem.0c00120	Reticulated Vitreous Carbon (anode), Reticulated Vitreous Carbon (cathode), Ag/AgCl (reference electrode)	Tyr	N-methyl phthalic hydrazide
FALSE	2.2	Tyrosine bioconjugation using stably preparable urazole radicals	Tetrahedron Chem	Sato, S.; Miyano, S.; Nakane, K.; Liu, Z.; Kumashiro, M.; Saio, T.; Tanaka, Y.; Shigenaga, A.; Fujimura, C.; Koyanagi, E.; Nishi, H.; Tomoshige, S.; Ishikawa, M.	2024		https://www.sciencedirect.com/science/article/pii/S2666951X24000500	Reticulated Vitreous Carbon (anode), Reticulated Vitreous Carbon (cathode)	Tyr	N-methyl urazole
TRUE	2.2	Tandem Electrochemical Oxidative Azidation/Heterocyclization of Tryptophan-Containing Peptides under Buffer Conditions.	Angew. Chem. Int. Ed.	Weng, Y.; Xu, X.; Chen, H.; Zhang, Y.; Zhuo, X.	2022		https://onlinelibrary.wiley.com/doi/10.1002/anie.202206308	Graphite (working electrode), platinum (counter-electrode), Ag/AgCl (reference electrode)	Trp	Sodium azide
FALSE	2.2	Indirect Electrochemical-Induced Trifluoromethylation of Tryptophan Containing Oligopeptides	Asian J. Org. Chem.	Chen, H.-C.; Wan, C.; Shih, W.-H.; Kao, C.-Y.; Jiang, H.; Weng, Y.; Chiang, C.-W.	2023	peptide	https://aces.onlinelibrary.wiley.com/doi/10.1002/ajoc.202200647	Platinum (anode), platinum (cathode)	Trp	Sodium trifluoromethanesulfinate
TRUE	2.3	An electroaffinity labelling platform for chemoproteomic-based target identification	Nat. Chem.	Y. Kawamata, K. A. Ryu, G. N. Hermann, A. Sandahl, J. C. Vantourout, A. K. Olow, L.-T. A. Adams, E. Rivera-Chao, L. R. Roberts, S. Gnaim, M. Nassir, R. C. Oslund, O. O. Fadeyi, P. S. Baran	2023		https://www.nature.com/articles/s41557-023-01240-y	Nickel (anode), carbon (cathode)	various	diazetidinone
TRUE	2.3	Cyclopropanol - A Caged Dual-Functional Warhead for Selective Electrochemical Bioconjugation	ChemRxiv	S. Hu, J. Jongkhumkrong, O. Olmez, D. Yan, J. D. Sitter, H. Liu, A. A. Wijesooriya, M. Walla, W. Cotham, A. K. Vannucci, Q. Wang	2025		https://chemrxiv.org/engage/chemrxiv/article-details/67a9659281d2151a02ce24fb	Carbon (anode), platinum (cathode)	Asp/Glu	cyclopropanol

## Sheet: Photo
Fig?	section	Paper title	Journal	Author(s)	Year	Note	Web Link	Photocatalyst	Mechanism	Target AA	labeling reagent	proximity labeling ?
FALSE	3.1	Chemistry for the analysis of protein–protein interactions: Rapid and efficient cross-linking triggered by long wavelength light	Proc. Natl. Acad. Sci. U.S.A.	D. A. Fancy, T. Kodadek	1999		https://doi.org/10.1073/pnas.96.11.6020	Ru(bpy)3	SET	Tyr	tyrosine	FALSE
FALSE	3.1	Crosslinking Photosensitized by a Ruthenium Chelate as a Tool for Labeling and Topographical Studies of G-Protein-Coupled Receptors	Chem. Biol.	I. Duroux-Richard, P. Vassault, G. Subra, J. F. Guichou, E. Richard, B. Mouillac, C. Barberis, J. Marie, J. C. Bonnafous,	2005		https://doi.org/10.1016/j.chembiol.2004.10.008	Ru(bpy)3	SET	Tyr	tyrosine (peptide)	FALSE
TRUE	3.1	Switchable DNA Catalysts for Proximity Labeling at Sites of Protein–Protein Interactions.	J. Am. Chem. Soc	A. N. Ogorek, X. Zhou, J. D. Martell,	2023		https://doi.org/10.1021/jacs.3c05578	Ru(bpy)3	SET	Tyr	tyramide	TRUE
TRUE	3.1	Ligand-directed selective protein modification based on local single-electron-transfer catalysis	Angew. Chem. Int. Ed.	S. Sato, H. Nakamura,	2013		https://doi.org/10.1002/anie.201303831	Ru(bpy)3	SET	Tyr	phneylene diammine	TRUE
TRUE	3.1	Development of Albumin-closo-Dodecaborate Conjugates as Boron Carriers for Neutron-Capture Therapy by Ru(bpy)3-Photocatalyzed Modification of Tyrosine	Eur. J. Inorg. Chem.	S. Sato, S. Ishii, H. Nakamura,	2017		https://doi.org/10.1002/ejic.201701118	Ru(bpy)3	SET	Tyr	phneylene diammine	FALSE
TRUE	3.1	Regulation of Target Protein Knockdown and Labeling Using Ligand-Directed Ru(bpy)3 Photocatalyst	Bioconjug. Chem.	S. Sato, K. Morita, H. Nakamura,	2015		https://doi.org/10.1021/bc500518t	Ru(bpy)3	SET	Tyr	phneylene diammine	TRUE
TRUE	3.1	1-Methyl-4-aryl-urazole (MAUra) labels tyrosine in proximity to ruthenium photocatalysts	Chem. Commun.	S. Sato, K. Hatano, M. Tsushima, H. Nakamura,	2018		https://doi.org/10.1039/C8CC02891E	Ru(bpy)3	SET	Tyr	1-methyl-4-arylurazole	TRUE
FALSE	3.1	Photocatalytic proximity labelling of MCL-1 by a BH3 ligand	Commun. Chem.	H. A. Beard, J. R. Hauser, M. Walko, R. M. George, A. J. Wilson, R. S. Bon,	2019		https://www.nature.com/articles/s42004-019-0235-z	Ru(bpy)3	SET	Cys	phneylene diammine	TRUE
TRUE	3.1	Selective purification and chemical labeling of a target protein on ruthenium photocatalyst-functionalized affinity beads	Chem. Commun.	M. Tsushima, S. Sato, H. Nakamura,	2017		https://doi.org/10.1039/C7CC01595J	Ru/dcbpy	SET	Tyr	phneylene diammine	TRUE
TRUE	3.1	Catalyst-proximity protein chemical labelling on affinity beads targeting endogenous lectins	Chem. Commun.	M. Tsushima, S. Sato, T. Niwa, H. Taguchi, H. Nakamura	2019		https://doi.org/10.1039/C9CC05231C	Ru/dcbpy	SET	Tyr (+ His)	1-methyl-4-arylurazole	TRUE
FALSE	3.1	N’-acyl-N-methylphenylenediamine as a novel proximity labeling agent for signal amplification in immunohistochemistry	Bioorg. Med. Chem.	S. Sato, M. Yoshida, K. Hatano, M. Matsumura, H. Nakamura	2019		https://doi.org/10.1016/j.bmc.2019.01.036	Ru(bpy)3	SET	Tyr	phneylene diammine	TRUE
FALSE	3.1	A Toolkit for Engineering Proteins in Living Cells: Peptide with a Tryptophan-Selective Ru-TAP Complex to Regioselectively Photolabel Specific Proteins	J. Am. Chem. Soc	T.-H. Chen, K. Garnir, C.-Y. Chen, C.-B. Jian, H.-D. Gao, B. Cheng, M.-C. Tseng, C. Moucheron, A. Kirsch-De Mesmaeker, H.-M. Lee	2022		https://doi.org/10.1021/jacs.2c08342	Ru-TAP	SET	Trp	-	TRUE
TRUE	3.1	Site-selective tyrosine bioconjugation via photoredox catalysis for native-to-bioorthogonal protein transformation	Nat. Chem.	B. X. Li, D. K. Kim, S. Bloom, R. Y. C. Huang, J. X. Qiao, W. R. Ewing, D. G. Oblinsky, G. D. Scholes, D. W. C. MacMillan	2021		https://www.nature.com/articles/s41557-021-00733-y	flavine	SET	Tyr	phenoxazine dialdehyde	FALSE
TRUE	3.1	Detection of cell–cell interactions via photocatalytic cell tagging	Nat. Chem. Biol.	R. C. Oslund, T. Reyes-Robles, C. H. White, J. H. Tomlinson, K. A. Crotty, E. P. Bowman, D. Chang, V. M. Peterson, L. Li, S. Frutos, M. Vila-Perelló, D. Vlerick, K. Cromie, D. H. Perlman, S. Ingale, S. D. O. Hara, L. R. Roberts, G. Piizzi, E. C. Hett, D. J. Hazuda, O. O. Fadeyi,	2022		https://www.nature.com/articles/s41589-022-01044-0	flavine	SET	Tyr	tyramide	TRUE
TRUE	3.1	Proteomic mapping of intercellular synaptic environments via flavin-dependent photoredox catalysis	Org. Biomol. Chem.	T. J. Bechtel, J. M. Bertoch, A. K. Olow, M. Duich, C. H. White, T. Reyes-Robles, O. O. Fadeyi, R. C. Oslund,	2023		https://doi.org/10.1039/D2OB02103J	flavine	SET	Tyr	tyramide	TRUE
TRUE	3.1	Photoredox C–H functionalization leads the site-selective phenylalanine bioconjugation	Sci. Rep.	Y. Weng, C.-J. Su, H. Jiang, C.-W. Chiang	2022	peptide but rare target AA	https://www.nature.com/articles/s41598-022-23481-6	TPT	SET ?	Phe	pyrazole	FALSE
TRUE	3.1	Intracellular photocatalytic-proximity labeling for profiling protein–protein interactions in microenvironments	Chem. Commun.	M. Tsushima, S. Sato, K. Miura, T. Niwa, H. Taguchi, H. Nakamura,	2022	in cell application	https://doi.org/10.1039/D1CC05764B	Acriflavine	SET	Tyr	1-methyl-4-arylurazole	TRUE
TRUE	3.2	Chemoselective Peptide Modification via Photocatalytic Tryptophan β-Position Conjugation	J. Am. Chem. Soc.	Y. Yu, L. K. Zhang, A. V. Buevich, G. Li, H. Tang, P. Vachal, S. L. Colletti, Z. C. Shi	2018	peptide but rare mechanism	https://doi.org/10.1021/jacs.8b03973	Ir[dF(CF3)ppy]2(dtbbpy)+	SET	Trp	Michael acceptor	FALSE
TRUE	3.2	Decarboxylative alkylation for site-selective bioconjugation of native proteins via oxidation potentials	Nat. Chem.	S. Bloom, C. Liu, D. K. Kölmel, J. X. Qiao, Y. Zhang, M. A. Poss, W. R. Ewing, D. W. C. MacMillan	2018	insulin	https://www.nature.com/articles/nchem.2888	flavine	SET	C-term	Michael acceptor	FALSE
TRUE	3.2	Site-Selective Functionalization of Methionine Residues via Photoredox Catalysis	J. Am. Chem. Soc.	J. Kim, B. X. Li, R. Y. C. Huang, J. X. Qiao, W. R. Ewing, D. W. C. MacMillan,	2020		https://doi.org/10.1021/jacs.0c09926	flavine	SET	Met	Michael acceptor	FALSE
TRUE	3.2	The thiol-sulfoxonium ylide photo-click reaction for bioconjugation	Chem. Sci.	C. Wan, Z. Hou, D. Yang, Z. Zhou, H. Xu, Y. Wang, C. Dai, M. Liang, J. Meng, J. Chen, F. Yin, R. Wang, Z. Li,	2023	peptide but rare mechanism HAT, activation of electrophile	https://pubs.rsc.org/en/content/articlelanding/2023/sc/d2sc05650j	flavine	SET	Cys	sulfoxonium ylides	FALSE
FALSE	3.2	Visible-Light-Induced Cysteine-Specific Bioconjugation: Biocompatible Thiol–Ene Click Chemistry	Angew. Chem. Int. Ed.	H. Choi, M. Kim, J. Jang, S. Hong,	2020	HAT	https://doi.org/10.1002/anie.202010217	QCAT	SET (HAT)	Cys	allyl	FALSE
TRUE	3.2	C-Terminal Bioconjugation of Peptides through Photoredox Catalyzed Decarboxylative Alkynylation	Angew. Chem. Int. Ed.	M. Garreau, F. Le Vaillant, J. Waser,	2019	peptide but rare photocat.	https://doi.org/10.1002/anie.201901922	4CzIPN	SET	C-term	EBX	FALSE
FALSE	3.2	Histidine-specific bioconjugation via visible-light-promoted thioacetal activation	Chem. Sci.	C. Wan, Y. Wang, C. Lian, Q. Chang, Y. An, J. Chen, J. Sun, Z. Hou, D. Yang, X. Guo, F. Yin, R. Wang, Z. Li,	2022	activation of electrophile	https://doi.org/10.1039/D2SC02353A	Rose Bengal	SET	His	thioacetal	FALSE
FALSE	3.2	Small peptide diversification through photoredox-catalyzed oxidative C-terminal modification	Chem. Sci.	E. Le Du, M. Garreau, J. Waser,	2021	insulin, rare photocat. activation of electrophile	https://pubs.rsc.org/en/content/articlelanding/2021/sc/d0sc06180h	4CzIPN	SET	C-term	phenol, indole	FALSE
TRUE	3.3	Proximity Histidine Labeling by Umpolung Strategy Using Singlet Oxygen	J. Am. Chem. Soc.	K. Nakane, S. Sato, T. Niwa, M. Tsushima, S. Tomoshige, H. Taguchi, M. Ishikawa, H. Nakamura,	2021		https://doi.org/10.1021/jacs.1c01626	Ru/dcbpy	EnT, 1O2	His	1-methyl-4-arylurazole	TRUE
TRUE	3.3	A new chemical approach for proximity labelling of chromatin-associated RNAs and proteins with visible light irradiation	Chem. Commun.	L. Li, J. Liang, H. Luo, K. M. Tam, E. C. M. Tse, Y. Li,	2019	in cell application	https://pubs.rsc.org/en/content/articlelanding/2019/cc/c9cc06251c	Halo-Fl	EnT, 1O2	His	amine	TRUE
TRUE	3.3	A photo-oxidation driven proximity labeling strategy enables profiling of mitochondrial proteome dynamics in living cells	Chem. Sci.	H. Wang, Z. Wang, H. Gao, J. Liu, Z. Qiao, B. Zhao, Z. Liang, B. Jiang, L. Zhang, Y. Zhang,	2022	in cell application	https://doi.org/10.1039/D2SC04087E	Halo-Fl	EnT, 1O2	His	amine	TRUE
TRUE	3.3	Development of a photoactivatable proximity labeling method for the identification of nuclear proteins	Chem. Lett.	T. Tamura, M. Takato, K. Shiono, I. Hamachi,	2020	in cell application	https://doi.org/10.1246/cl.190804	Halo-Fl	EnT, 1O2	His	aniline	TRUE
TRUE	3.3	Photoproximity labeling of endogenous receptors in the live mouse brain in minutes	Nat. Chem. Biol.	M. Takato, S. Sakamoto, H. Nonaka, F. Y. Tanimura Valor, T. Tamura, I. Hamachi	2024	in vivo aplication	https://doi.org/10.1038/s41589-024-01692-4	Halo-Fl	EnT, 1O2	His	hydrazide	TRUE
TRUE	3.3	Photocatalytic Chemical Crosslinking for Profiling RNA–Protein Interactions in Living Cells	Angew. Chem. Int. Ed.	H. Luo, W. Tang, H. Liu, X. Zeng, W. S. C. Ngai, R. Gao, H. Li, R. Li, H. Zheng, J. Guo, F. Qin, G. Wang, K. Li, X. Fan, P. Zou, P. R. Chen,	2022	in cell application, RNA-protein crosslink	https://doi.org/10.1002/anie.202202008	Halo-Fl	EnT, 1O2	His	amine	FALSE
TRUE	3.3	Antigen-Specific T Cell Detection via Photocatalytic Proximity Cell Labeling (PhoXCELL)	J. Am. Chem. Soc.	H. Liu, H. Luo, Q. Xue, S. Qin, S. Qiu, S. Liu, J. Lin, J. P. Li, P. R. Chen,	2022	ex vivo, on cell application	https://doi.org/10.1021/jacs.2c00159	Halo-Fl	EnT, 1O2	His	amine、 amine	TRUE
TRUE	3.3	Light-mediated discovery of surfaceome nanoscale organization and intercellular receptor interaction networks	Nat. Commun.	M. Müller, F. Gräbnitz, N. Barandun, Y. Shen, F. Wendt, S. N. Steiner, Y. Severin, S. U. Vetterli, M. Mondal, J. R. Prudent, R. Hofmann, M. van Oostrum, R. C. Sarott, A. I. Nesvizhskii, E. M. Carreira, J. W. Bode, B. Snijder, J. A. Robinson, M. J. Loessner, A. Oxenius, B. Wollscheid,	2021	on cell application	https://www.nature.com/articles/s41467-021-27280-x	thiofhodamine	EnT, 1O2	His	hydrazide	TRUE
TRUE	3.3	BODIPY Catalyzes Proximity-Dependent Histidine Labelling	ChemCatChem	K. Nakane, T. Niwa, M. Tsushima, S. Tomoshige, H. Taguchi, H. Nakamura, M. Ishikawa, S. Sato	2022		https://doi.org/10.1002/cctc.202200077	BODIPY	EnT, 1O2	His	1-methyl-4-arylurazole	TRUE
TRUE	3.3	Quantitative Assays for Catalytic Photo-Oxygenation of Alzheimer Disease-Related Tau Proteins	ACS Chem. Neurosci.	H. Umeda, T. Sawazaki, M. Furuta, T. Suzuki, S. A. Kawashima, H. Mitsunuma, Y. Hori, T. Tomita, Y. Sohma, M. Kanai,	2023		https://doi.org/10.1021/acschemneuro.3c00264	photo-oxygenation catalysts	EnT, 1O2	His	1-methyl-4-arylurazole	TRUE
TRUE	3.3	Global profiling of functional histidines in live cells using small-molecule photosensitizer and chemical probe relay labelling	Nat. Chem.	Y. Zhai, X. Zhang, Z. Chen, D. Yan, L. Zhu, Z. Zhang, X. Wang, K. Tian, Y. Huang, X. Yang, W. Sun, D. Wang, Y.-H. Tsai, T. Luo and G. Li, Nat. Chem., 2024, 1–12.	2024		https://www.nature.com/articles/s41557-024-01545-6	various (screening)	EnT, 1O2	His	aniline	FALSE
TRUE	3.4	Selective Mitochondrial Protein Labeling Enabled by Biocompatible Photocatalytic Reactions inside Live Cells	JACS Au	H. Wang, Y. Zhang, K. Zeng, J. Qiang, Y. Cao, Y. Li, Y. Fang, Y. Zhang, Y. Chen,	2021	in cell application	https://doi.org/10.1021/jacsau.1c00172	Acridine Orange, Rhodamine 123	EnT	Lys, Ser, Glu, Thr, Tyr, His, Cys, Asp	Ar azide	TRUE
TRUE	3.4	Microenvironment mapping via Dexter energy transfer on immune cells	Science	J. B. Geri, J. V. Oakley, T. Reyes-Robles, T. Wang, S. J. McCarver, C. H. White, F. P. Rodriguez-Rivera, D. L. Parker, E. C. Hett, O. O. Fadeyi, R. C. Oslund, D. W. C. MacMillan	2020	on cell application	https://doi.org/10.1126/science.aay4106	Ir[dF(CF3)ppy]2(dtbbpy)	EnT, Dexter	various	CF3 diazirine	TRUE
TRUE	3.4	Radius measurement via super-resolution microscopy enables the development of a variable radii proximity labeling platform	Proc. Natl. Acad. Sci. U.S.A.	J. V. Oakley, B. F. Buksh, D. F. Fernández, D. G. Oblinsky, C. P. Seath, J. B. Geri, G. D. Scholes, D. W. C. MacMillan,	2022	on cell application	https://doi.org/10.1073/pnas.2203027119	Ir[dF(CF3)ppy]2(dtbbpy)	EnT, Dexter	various	CF3 diazirine, Ar azides, tyramide	TRUE
TRUE	3.4	Small molecule photocatalysis enables drug target identification via energy transfer	Proc. Natl. Acad. Sci. U.S.A.	A. D. Trowbridge, C. P. Seath, F. P. Rodriguez-Rivera, B. X. Li, B. E. Dul, A. G. Schwaid, B. F. Buksh, J. B. Geri, J. V. Oakley, O. O. Fadeyi, R. C. Oslund, K. A. Ryu, C. White, T. Reyes-Robles, P. Tawa, D. L. Parker, D. W. C. MacMillan,	2022	in cell application	https://doi.org/10.1073/pnas.2208077119	Ir[dF(CF3)ppy]2(bpy): Ir-G2	EnT, Dexter	various	CF3 diazirine	TRUE
TRUE	3.4	Photoproximity Labeling of Sialylated Glycoproteins (GlycoMap) Reveals Sialylation-Dependent Regulation of Ion Transport	J. Am. Chem. Soc.	C. F. Meyer, C. P. Seath, S. D. Knutson, W. Lu, J. D. Rabinowitz, D. W. C. MacMillan,	2022	on cell application	https://doi.org/10.1021/jacs.2c11094	Ir[dF(CF3)ppy]2(dtbbpy)	EnT, Dexter	various	CF3 diazirine	TRUE
TRUE	3.4	Tracking chromatin state changes using nanoscale photo-proximity labelling	Nature	C. P. Seath, A. J. Burton, X. Sun, G. Lee, R. E. Kleiner, D. W. C. MacMillan, T. W. Muir	2023	application to isolated nucei (not in cell)	https://www.nature.com/articles/s41586-023-05914-y	Ir[dF(CF3)ppy]2(bpy): Ir-G2	EnT, Dexter	various	CF3 diazirine	TRUE
FALSE	3.4	μMap-Red: Proximity Labeling by Red Light Photocatalysis	J. Am. Chem. Soc.	B. F. Buksh, S. D. Knutson, J. V. Oakley, N. B. Bissonnette, D. G. Oblinsky, M. P. Schwoerer, C. P. Seath, J. B. Geri, F. P. Rodriguez-Rivera, D. L. Parker, G. D. Scholes, A. Ploss, D. W. C. MacMillan,	2022	on cell application	https://doi.org/10.1021/jacs.2c01384	Sn–chlorin	SET	various	Ar azide	TRUE
FALSE	3.4	Targeted activation in localized protein environments via deep red photoredox catalysis	Nat. Chem.	N. E. S. Tay, K. A. Ryu, J. L. Weber, A. K. Olow, D. C. Cabanero, D. R. Reichman, R. C. Oslund, O. O. Fadeyi, T. Rovis,	2023	on cell application	https://www.nature.com/articles/s41557-022-01057-1	Os photocat.	reduction-dissociation-oxidation pathway (SET)	various	Ar azide	TRUE
FALSE	3.4	Bioorthogonal photocatalytic proximity labeling in primary living samples	Nat. Commun.	Z. Liu, F. Guo, Y. Zhu, S. Qin, Y. Hou, H. Guo, F. Lin, P. R. Chen, X. Fan	2024	in cell application, activation of electrophile	https://www.nature.com/articles/s41467-024-46985-3	Ir[dF(CF3)ppy]2(dtbbpy)	uncaging of aryl azide capping	various	aryl azide-thioQM	TRUE

## Sheet: Metal
Fig?	section	Paper title	Journal	Author(s)	Year	Note	Web Link	catalyst	Mechanism	Target AA	labeling reagent
TRUE	4.1	SPECIFIC INACTIVATION OF PEPSIN BY A DIAZO KETONE	Proc. Natl. Acad. Sci. U.S.A.	G. R. Delpierre,J. S. Fruton	1966		https://doi.org/10.1073/pnas.56.6.1817	Cu	Metallocarbene	Asp	diazo
TRUE	4.1	The Inactivation of Pepsin by Diazoacetylnorleucine Methyl Ester	J. Biol. Chem.	T.G. Rajagopalan, W. H. Stein, S. Moore	1966		https://doi.org/10.1016/S0021-9258(18)99785-1	Cu	Metallocarbene	Asp	diazo
TRUE	4.1	Selective Tryptophan Modification with Rhodium Carbenoids in Aqueous Solution	J. Am. Chem. Soc.	J. M. Antos, M. B. Francis	2004		https://doi.org/10.1021/ja047272c	Rh	Metallocarbene	Trp	diazo
TRUE	4.1	Chemoselective Tryptophan Labeling with Rhodium Carbenoids at Mild pH	J. Am. Chem. Soc.	J. M. Antos, J. M. McFarland, A. T. Iavarone, M. B. Francis	2009		https://doi.org/10.1021/ja900094h	Rh	Metallocarbene	Trp	diazo
TRUE	4.1	Designing Selectivity in Dirhodium Metallopeptide Catalysts for Protein Modification	Bioconjugate Chem.	S. C. Martin, F. Vohidov, H. Wang, S. E. Knudsen, A. A. Marzec, Z. T. Ball	2017		https://doi.org/10.1021/acs.bioconjchem.6b00716	Rh	Metallocarbene	Cys	diazo
TRUE	4.1	A Water-Soluble Ruthenium Glycosylated Porphyrin Catalyst for Carbenoid Transfer Reactions in Aqueous Media with Applications in Bioconjugation Reactions	J. Am. Chem. Soc.	C.-M. Ho, J.-L. Zhang, C.-Y. Zhou, O.-Y. Chan, J. J. Yan, F.-Y. Zhang, J.-S. Huang, C.-M. Che	2010		https://doi.org/10.1021/ja9077254	Ru	Metallocarbene	Lys	diazo
TRUE	4.1	Copper(I)-nitrene platform for chemoproteomic profiling of methionine	Nat. Commun.	S. Sahu, B. Emenike, C. M. Beusch, P. Bagchi, D. E. Gordon, M. Raj	2024		https://www.nature.com/articles/s41467-024-48403-0	Cu	Metallonitrene	Met	sulfonamide
FALSE	4.1	Single-Step Azide Introduction in Proteins via an Aqueous Diazo Transfer	Bioconjugate Chem.	S. F. M. van Dongen, R. L. M. Teeuwen, M. Nallani, S. S. van Berkel, J. J. L. M. Cornelissen, R. J. M. Nolte, J. C. M. van Hest	2008		https://pubs.acs.org/doi/10.1021/bc8004304	Cu	Azide transfer	Lys	sulfonyl azide
TRUE	4.2	Tyrosine-Selective Protein Alkylation Using π-Allylpalladium Complexes	J. Am. Chem. Soc.	S. D. Tilley, M. B. Francis	2004		https://pubs.acs.org/doi/10.1021/ja057106k	Pd	Cross coupling	Tyr	Allylic acetate
TRUE	4.2	Selective Metal-Site-Guided Arylation of Proteins	J. Am. Chem. Soc.	J. Willwacher, R. Raj, S. Mohammed, B. G. Davis	2016		https://doi.org/10.1021/jacs.6b04043	Pd	Cross coupling	Cys	Aryl halide
TRUE	4.2	Chemo- and Regioselective Ethynylation of Tryptophan-Containing Peptides and Proteins	Chem. Eur. J.	M. B. Hansen, F. Hubálek, T. Skrydstrup, T. Hoeg-Jensen	2015		https://doi.org/10.1002/chem.201504462	Au	Cross coupling	Trp	Alkyne
TRUE	4.2	Histidine-Directed Arylation/Alkenylation of Backbone N–H Bonds Mediated by Copper(II)	J. Am. Chem. Soc.	J. Ohata, M. B. Minus, M. E. Abernathy, Z. T. Ball	2016		https://doi.org/10.1021/jacs.6b03390	Cu	Chan-Lam coupling	amide backbone	boronic acid
TRUE	4.2	Copper assisted sequence-specific chemical protein conjugation at a single backbone amide	Nat. Commun.	M. Guo, K. Zhao, L. Guo, R. Zhou, Q. He, K. Lu, T. Li, D. Liu, J. Chen, J. Tang, X. Fu, J. Zhou, B. Zheng, S. I. Mann, Y. Zhang, J. Huang, B. Yang, T. Zhou, Y. Lei, B. Dang	2023		https://doi.org/10.1038/s41467-023-43753-7	Cu	Chan-Lam coupling	amide backbone	boronic acid
TRUE	4.3	Reductive Alkylation of Proteins Using Iridium Catalyzed Transfer Hydrogenation	J. Am. Chem. Soc.	J. M. McFarland, M. B. Francis	2005		https://doi.org/10.1021/ja054686c	Ir	Hydride reduction	Lys	aldehyde
TRUE	4.4	Gold-mediated selective cysteine modification of peptides using allenes	Chem. Commun.	A. O.-Y. Chan, J. L.-L. Tsai, V. K.-Y. Lo, G.-L. Li, M.-K. Wong, C.-M. Che	2013		https://doi.org/10.1039/C2CC38214H	Au	Single-electron oxidation	Cys	allene
TRUE	4.4	Tyrosine-Specific Chemical Modification with in Situ Hemin-Activated Luminol Derivatives	ACS Chem. Biol.	S. Sato, K. Nakamura, H. Nakamura	2015		https://doi.org/10.1021/acschembio.5b00440	Fe	Two-electron oxidation	Tyr	luminol derivatives
TRUE	4.5	Serine-Selective Aerobic Cleavage of Peptides and a Protein Using a Water-Soluble Copper–Organoradical Conjugate	Angew. Chem. Int. Ed.	Y. Seki, K. Tanabe, D. Sasaki, Y. Sohma, K. Oisaki, M. Kanai	2014		https://doi.org/10.1002/anie.201402618	Cu	Oxidative cleavage	Ser	-
TRUE	4.5	Regioselective protein oxidative cleavage enabled by enzyme-like recognition of an inorganic metal oxo cluster ligand	Nat. Commun.	S. A. M. Abdelhameed, F. de Azambuja, T. Vasović, N. D. Savić, T. Ć. Veličković, T. N. Parac-Vogt	2023		https://doi.org/10.1038/s41467-023-36085-z	Cu- and W-based cluster	Oxidative cleavage	Lysozyme active site	-
TRUE	4.6	Late-Stage Hydrocarbon Conjugation and Cyclisation in Synthetic Peptides and Proteins	ChemBioChem	De Araujo, A. D.; Nguyen, H. T.; Fairlie, D. P.	2021		https://chemistry-europe.onlinelibrary.wiley.com/doi/10.1002/cbic.202000796	Zn	Lewis acid	Cys	alkylhalides
TRUE	4.6	Hexafluoroisopropanol as a Bioconjugation Medium of Ultrafast, Tryptophan-Selective Catalysis	J. Am. Chem. Soc.	Nuruzzaman, M.; Colella, B. M.; Uzoewulu, C. P.; Meo, A. E.; Gross, E. J.; Ishizawa, S.; Sana, S.; Zhang, H.; Hoff, M. E.; Medlock, B. T. W.; Joyner, E. C.; Sato, S.; Ison, E. A.; Li, Z.; Ohata, J.	2024		https://pubs.acs.org/doi/10.1021/jacs.3c13447	In	Lewis acid	Trp	thiophene ethanol derivatives
FALSE	4.6	Redox-neutral, metal-free tryptophan labeling of polypeptides in hexafluoroisopropanol (HFIP)	RSC Chem. Biol.	Nuruzzaman, M.; Colella, B. M.; Nizam, Z. M.; Cho, I. J.; Zagorski, J.; Ohata, J.	2024		https://pubs.rsc.org/en/content/articlelanding/2024/cb/d4cb00142g	trifluoroborate, acidic ionic liquid	Lewis acid	Trp	thiophene ethanol derivatives
TRUE	4.6	A conditional proteomics approach to identify proteins involved in zinc homeostasis	Nat. Methods	Miki, T.; Awa, M.; Nishikawa, Y.; Kiyonaka, S.; Wakabayashi, M.; Ishihama, Y.; Hamachi, I.	2016		https://www.nature.com/articles/nmeth.3998	Zn	Lewis acid	Lys, Ser, Thr, Tyr, Cys, His	acyl imidazole
TRUE	4.6	Activity-Based Sensing with a Metal-Directed Acyl Imidazole Strategy Reveals Cell Type-Dependent Pools of Labile Brain Copper	J. Am. Chem. Soc.	Lee, S.; Chung, C. Y.-S.; Liu, P.; Craciun, L.; Nishikawa, Y.; Bruemmer, K. J.; Hamachi, I.; Saijo, K.; Miller, E. W.; Chang, C. J.	2020		https://pubs.acs.org/doi/10.1021/jacs.0c05727	Cu	Lewis acid	various	acyl imidazole
FALSE	4.6	Scandium(iii) triflate-promoted serine/threonine-selective peptide bond cleavage	Chem. Commun.	Ni, J.; Sohma, Y.; Kanai, M.	2017	cleavage site: next to Ser, Thr	https://pubs.rsc.org/en/content/articlelanding/2017/cc/c6cc10300f	Sc	Lewis acid	amide backbone	-
FALSE	4.6	New Selectivity and Turnover in Peptide Hydrolysis by Metal Complexes. A Palladium(II) Aqua Complex Catalyzes Cleavage of Peptides Next to the Histidine Residue	J. Am. Chem. Soc.	Parac, T. N.; Kostić, N. M.	1996	cleavage site: next to His	https://pubs.acs.org/doi/10.1021/ja952162e	Pd	Lewis acid	amide backbone	-
FALSE	4.6	Interplay of Terminal Amino Group and Coordinating Side Chains in Directing Regioselective Cleavage of Natural Peptides and Proteins with Palladium(II) Complexes	Inorg. Chem.	Milović, N. M.; Kostić, N. M.	2002	cleavage site: close to His or Met	https://pubs.acs.org/doi/10.1021/ic025640c	Pd	Lewis acid	amide backbone	-
TRUE	4.6	Qualitative determination of N-terminal amino acids of peptides and proteins with cobalt(III) chelates	Biochem J.	Bentley, K. W.; Creaser, E. H.	1973	cleavage site: N-term	https://portlandpress.com/biochemj/article/135/3/507/8141/Qualitative-determination-of-N-terminal-amino	Co	Lewis acid	amide backbone	-
TRUE	4.6	Artificial Metalloprotease with Active Site Comprising Aldehyde Group and Cu(II)Cyclen Complex	J. Am. Chem. Soc.	Yoo, S. H.; Lee, B. J.; Kim, H.; Suh, J.	2005	cleavage site: Gln(91)−Ser(92) and Ala(94)−Thr(95) of myoglobin protein	https://pubs.acs.org/doi/10.1021/ja052191h	Cu	Lewis acid	amide backbone	-
TRUE	4.6	Catalytic Serine Labeling in Nonaqueous, Acidic Media	Chem. – Eur. J.	Ishizawa, S.; Uzoewulu, C.; Iwakura, Y.; Koirala, A.; Sato, S.; Ohata, J.	2025		https://chemistry-europe.onlinelibrary.wiley.com/doi/10.1002/chem.202404002	TFA	Lewis acid	Ser, Thr	carboxylic acids
TRUE	4.6	Single-Step N-Terminal Modification of Proteins via a Bio-Inspired Copper(II)-Mediated Aldol Reaction	Chem. – Eur. J.	Hanaya, K.; Yamoto, K.; Taguchi, K.; Matsumoto, K.; Higashibayashi, S.; Sugai, T.	2022		https://chemistry-europe.onlinelibrary.wiley.com/doi/10.1002/chem.202201677	Cu	Lewis acid	N-term	2-pyridinecarboxaldehyde
TRUE	4.6	One-Step Maleimide-Based Dual Functionalization of Protein N-Termini	Angew. Chem. Int. Ed.	Hanaya, K.; Taguchi, K.; Wada, Y.; Kawano, M.	2025		https://onlinelibrary.wiley.com/doi/10.1002/anie.202417134	Cu	Lewis acid	N-term	2-pyridinecarboxaldehyde, maleimide

## Sheet: Organo
Fig?	section	Paper title	Journal	Author(s)	Year	Note	Web Link	Organocatalyst	Ligand	Target protein	labeling reagent	proximity labeling ?
TRUE	5.1	Target-Specific Chemical Acylation of Lectins by Ligand-Tethered DMAP Catalysts	J. Am. Chem. Soc.	Koshi, Y.; Nakata, E.; Miyagawa, M.; Tsukiji, S.; Ogawa, T.; Hamachi, I.	2008		https://pubs.acs.org/doi/10.1021/ja075684q	DMAP-based	saccharide	lectins	thioester	TRUE
TRUE	5.1	Semisynthetic Lectin–4-Dimethylaminopyridine Conjugates for Labeling and Profiling Glycoproteins on Live Cell Surfaces	J. Am. Chem. Soc.	Hayashi, T.; Sun, Y.; Tamura, T.; Kuwata, K.; Song, Z.; Takaoka, Y.; Hamachi, I.	2013		https://pubs.acs.org/doi/10.1021/ja4043214	DMAP-based	lectins	glycoproteins	thioester	TRUE
TRUE	5.1	Analysis of Cell-Surface Receptor Dynamics through Covalent Labeling by Catalyst-Tethered Antibody	J. Am. Chem. Soc.	Hayashi, T.; Yasueda, Y.; Tamura, T.; Takaoka, Y.; Hamachi, I.	2015		https://pubs.acs.org/doi/10.1021/jacs.5b02867	DMAP-based	anti-EGFR antibody	HER2, EGFR	thioester	TRUE
TRUE	5.1	Convenient modular method for affinity labeling (MoAL method) based on a catalytic amidation	Chem. Commun.	Kunishima, M.; Nakanishi, S.; Nishida, J.; Tanaka, H.; Morisaki, D.; Hioki, K.; Nomoto, H.	2009		https://pubs.rsc.org/en/content/articlelanding/2009/cc/b912908a	tert-amine-based	biotin	avidin	2-chloro-4,6-dimethoxy-1,3,5-triazine	TRUE
TRUE	5.1	Affinity-Guided Oxime Chemistry for Selective Protein Acylation in Live Tissue Systems	J. Am. Chem. Soc.	Tamura, T.; Song, Z.; Amaike, K.; Lee, S.; Yin, S.; Kiyonaka, S.; Hamachi, I.	2017		https://pubs.acs.org/doi/10.1021/jacs.7b07339	pyridinium oxime-based	phenylsulfonamide	carbonic anhydrase II (CAII)	N-acyl-N-alkyl sulfonamide	TRUE
TRUE	5.1	Hydroxamic Acid-Piperidine Conjugate is an Activated Catalyst for Lysine Acetylation under Physiological Conditions	Chem. – Asian J.	Mizumoto, S.; Xi, S.; Fujiwara, Y.; Kawashima, S. A.; Yamatsugu, K.; Kanai, M.	2020		https://aces.onlinelibrary.wiley.com/doi/10.1002/asia.201901737	hydroxamic acid-based	trimethoprim	E.coli dihydrofolate reductase	PAc-gly (acetyl phenol derivative)	TRUE
TRUE	5.1	Live-Cell Protein Modification by Boronate-Assisted Hydroxamic Acid Catalysis	J. Am. Chem. Soc.	Adamson, C.; Kajino, H.; Kawashima, S. A.; Yamatsugu, K.; Kanai, M.	2021	proximity-effect through reversible boronate formation	https://pubs.acs.org/doi/10.1021/jacs.1c07060	hydroxamic acid-based	trimethoprim	E.coli dihydrofolate reductase	acylurea	TRUE
TRUE	5.1	Synthetic Posttranslational Modifications: Chemical Catalyst-Driven Regioselective Histone Acylation of Native Chromatin	J. Am. Chem. Soc.	Amamoto, Y.; Aoi, Y.; Nagashima, N.; Suto, H.; Yoshidome, D.; Arimura, Y.; Osakabe, A.; Kato, D.; Kurumizaka, H.; Kawashima, S. A.; Yamatsugu, K.; Kanai, M.	2017		https://pubs.acs.org/doi/10.1021/jacs.7b02138	DMAP-thiol-based	pyrrole-imidazole polyamide	histone H2B	thioester	TRUE
TRUE	5.1	Kinetic analyses and structure-activity relationship studies of synthetic lysine acetylation catalysts	Bioorg. Med. Chem.	Yamatsugu, K.; Furuta, M.; Xi, S.; Amamoto, Y.; Liu, J.; Kawashima, S. A.; Kanai, M.	2018		https://www.sciencedirect.com/science/article/pii/S0968089618304243?via%3Dihub	DMAP-thiol-based	phenylsulfonamide	carbonic anhydrase II (CAII)	thioester	TRUE
TRUE	5.1	Site-Selective Synthetic Acylation of a Target Protein in Living Cells Promoted by a Chemical Catalyst/Donor System	ACS Chem. Biol.	Hamajima, W.; Fujimura, A.; Fujiwara, Y.; Yamatsugu, K.; Kawashima, S. A.; Kanai, M.	2019		https://pubs.acs.org/doi/10.1021/acschembio.9b00102	DMAP-thiol-based	trimethoprim	E.coli dihydrofolate reductase	thioester	TRUE
TRUE	5.1	Live-cell epigenome manipulation by synthetic histone acetylation catalyst system	Proc. Natl. Acad. Sci.	Fujiwara, Y.; Yamanashi, Y.; Fujimura, A.; Sato, Y.; Kujirai, T.; Kurumizaka, H.; Kimura, H.; Yamatsugu, K.; Kawashima, S. A.; Kanai, M.	2021		https://www.pnas.org/doi/full/10.1073/pnas.2019554118	DMAP-thiol-based	latency-associated nuclear antigen (LANA) peptide	histone H2B	thioester	TRUE
TRUE	5.1	A chemical catalyst enabling histone acylation with endogenous acyl-CoA	Nat. Commun.	Habazaki, M.; Mizumoto, S.; Kajino, H.; Kujirai, T.; Kurumizaka, H.; Kawashima, S. A.; Yamatsugu, K.; Kanai, M.	2023		https://www.nature.com/articles/s41467-023-41426-z	hydroxamic acid-thiol-based	latency-associated nuclear antigen (LANA) peptide	histone H2B	acetyl-CoA	TRUE
TRUE	5.1	Endogenous Cell-Surface Receptor Modification by Metal Chelation-Assisted Pyridinium Oxime Catalyst	Org. Lett.	Thimaradka, V.; Utsunomiya, H.; Tamura, T.; Hamachi, I.	2023	proximity-effect through nickel metal chelation	https://pubs.acs.org/doi/10.1021/acs.orglett.3c00541	pyridinium oxime-based	anti-HER2 single chain Fv	HER2	acyl-imidazole	TRUE

## Sheet: Supramolecular
Fig?	section	Paper title	Journal	Author(s)	Year	Note	Web Link	Supramolecular catalyst	Target AA	labeling reagent	proximity labeling ?
TRUE	6.1	Chemoselective and Site-Selective Reductions Catalyzed by a Supramolecular Host and a Pyridine–Borane Cofactor	J. Am. Chem. Soc.	Morimoto, M.; Cao, W.; Bergman, R. G.; Raymond, K. N.; Toste, F. D.	2021		https://pubs.acs.org/doi/10.1021/jacs.0c12479	a gallium cluster, Ga4L6 (L = N,N′-bis(2,3-dihydroxybenzoyl)-1,5-diaminonaphthalene)	Lys	benzaldehyde derivatives	TRUE
TRUE	6.1	Cucurbit[8]uril facilitated Michael addition for regioselective cysteine modification	Chem. Commun.	Li, G.; Hu, J.; Chen, H.; Chen, Y.-X.; Li, Y.-M.	2021		https://pubs.rsc.org/en/content/articlelanding/2021/cc/d1cc01404h	cucurbit[8]uril	Cys	dehydroalanine	TRUE
TRUE	6.1	Ligand-Directed Selective Protein Modification Based on Local Single-Electron-Transfer Catalysis	Angew. Chem. Int. Ed.	S. Sato, H. Nakamura,	2013		https://doi.org/10.1002/anie.201303831	benzenesulfonamide-Ru(bpy)3	Tyr	phneylene diammine	TRUE
TRUE	6.1	Target-Specific Chemical Acylation of Lectins by Ligand-Tethered DMAP Catalysts	J. Am. Chem. Soc.	Koshi, Y.; Nakata, E.; Miyagawa, M.; Tsukiji, S.; Ogawa, T.; Hamachi, I.	2008		https://pubs.acs.org/doi/10.1021/ja075684q	DMAP-saccharide	various	thioester	TRUE
TRUE	6.1	Rhodium(II) Proximity-Labeling Identifies a Novel Target Site on STAT3 for Inhibitors with Potent Anti-Leukemia Activity	Angew. Chem. Int. Ed.	Minus, M. B.; Liu, W.; Vohidov, F.; Kasembeli, M. M.; Long, X.; Krueger, M. J.; Stevens, A.; Kolosov, M. I.; Tweardy, D. J.; Sison, E. A. R.; Redell, M. S.; Ball, Z. T.	2015		https://onlinelibrary.wiley.com/doi/10.1002/anie.201506889	dirhodium catalyst conjugated with STAT3 ligand	Phe	diazo compound	TRUE
FALSE	6.1	Proximity-driven metallopeptide catalysis: Remarkable side-chain scope enables modification of the Fos bZip domain	Chem. Sci.	Popp, B. V.; Ball, Z. T.	2011		https://pubs.rsc.org/en/content/articlelanding/2011/sc/c0sc00564a	metallopeptide K3a,eRh2	various	diazo compound	TRUE

## Sheet: Heterogeneous
Fig?	section	Paper title	Journal	Author(s)	Year	Note	Web Link	Heterogeneous catalyst	Target AA	proximity labeling ?
TRUE	7.1	Superactivity of MOF-808 toward Peptide Bond Hydrolysis	J. Am. Chem. Soc.	Ly, H. G. T.; Fu, G.; Kondinski, A.; Bueken, B.; De Vos, D.; Parac-Vogt, T. N.	2018		https://pubs.acs.org/doi/10.1021/jacs.8b01902	Zr(IV)-based MOF, MOF-808	amide backbone	FALSE
TRUE	7.1	Molecular Insights into Sequence-Specific Protein Hydrolysis by a Soluble Zirconium-Oxo Cluster Catalyst	J. Am. Chem. Soc.	Declerck, K.; Savić, N. D.; Moussawi, M. A.; Seno, C.; Pokratath, R.; De Roo, J.; Parac-Vogt, T. N.	2024	This is a homogeneous catalyst. cleavage site: next to Asp	https://pubs.acs.org/doi/10.1021/jacs.4c01324	Zr metal-oxo cluster, [Zr6O4(OH)4(CH3CO2)8(H2O)2Cl3]+	amide backbone	FALSE
FALSE	7.1	Polyoxometalates as a Novel Class of Artificial Proteases: Selective Hydrolysis of Lysozyme under Physiological pH and Temperature Promoted by a Cerium(IV) Keggin-Type Polyoxometalate	Chem. – Eur. J.	Stroobants, K.; Moelants, E.; Ly, H. G. T.; Proost, P.; Bartik, K.; Parac‐Vogt, T. N.	2013		https://chemistry-europe.onlinelibrary.wiley.com/doi/10.1002/chem.201203020	Keggin-type [Ce(α-PW11O39)2]10− polyoxometalate	amide backbone	FALSE
FALSE	7.1	Fine-tuning non-covalent interactions between hybrid metal-oxo clusters and proteins	Faraday Discuss.	Lentink, S.; Marcano, D. E. S.; Moussawi, M. A.; Vandebroek, L.; Meervelt, L. V.; Parac-Vogt, T. N.	2023		https://pubs.rsc.org/en/content/articlelanding/2023/fd/d2fd00161f	hybrid Anderson–Evans polyoxometalate clusters	amide backbone	FALSE
TRUE	7.1	Discrete Hf18 Metal-oxo Cluster as a Heterogeneous Nanozyme for Site-Specific Proteolysis	Angew. Chem. Int. Ed.	Moons, J.; de Azambuja, F.; Mihailovic, J.; Kozma, K.; Smiljanic, K.; Amiri, M.; Cirkovic Velickovic, T.; Nyman, M.; Parac-Vogt, T. N.	2020	cleavage site: next to Asp	https://onlinelibrary.wiley.com/doi/10.1002/anie.202001036	hafnium metal-oxo cluster [Hf18O10(OH)26(SO4)13⋅(H2O)33]	amide backbone	FALSE
FALSE	7.1	Highly Amino Acid Selective Hydrolysis of Myoglobin at Aspartate Residues as Promoted by Zirconium(IV)-Substituted Polyoxometalates	Angew. Chem. Int. Ed.	Ly, H. G. T.; Absillis, G.; Janssens, R.; Proost, P.; Parac‐Vogt, T. N.	2015	cleavage site: next to Asp	https://onlinelibrary.wiley.com/doi/10.1002/anie.201502006	zirconium(IV)-substituted polyoxometalates	amide backbone	FALSE
